# Supplementary material for: Identification of potential pathogenic targets and survival strategies of Vibrio vulnificus through population genomics
Source: Front Cell Infect Microbiol. 2023 Aug 25;13:1254379. doi: 10.3389/fcimb.2023.1254379 (PMC10485832; doi:10.3389/fcimb.2023.1254379)
Supplement: Supplementary file 1 [file Table_1.xlsx]

## Sheet: Supplementary Table S1
Supplementary Table S1. List of the 518 V. vulnificus strains analyzed in this study.
Lineage	Strain ID	Accession number	Date	Country	Type	Source	Note
L3	12	GCA_002074885.1	2002	Israel	environment	freshwater fish	NCBI database
L3	32	GCA_002903885.1	1996	Israel	clinical	human blood	NCBI database
L3	162	GCA_002903865.1	1996	Israel	clinical	human blood	NCBI database
L2	2322	GCA_000743165.1	1997	Israel	environment	fish pond water	NCBI database
L3	11028	GCA_002074875.1	1996	Israel	clinical	human blood	NCBI database
L4	94385	GCA_002903695.1	2001	Spain	clinical	human wound	NCBI database
L3	491771	GCA_000743115.1	1997	Israel	clinical	human blood	NCBI database
L1	01-YJ016	GCA_000009745.1	1993	China:Taiwan	clinical	human blood	NCBI database
L2	03-7315	GCA_002494385.2	2016	Brazil	clinical	human blood	NCBI database
L1	05-25-BW5	GCA_013369015.1	2015	America	environment	river water	NCBI database
L2	06-2410	GCA_009764095.1	NA	NA	NA	NA	NCBI database
L1	06-2450	GCA_014525285.1	NA	NA	NA	NA	NCBI database
L2	07-2444	GCA_009764115.1	2007.9.21	America	clinical	human blood	NCBI database
L1	08-2472	GCA_014525125.1	NA	NA	NA	NA	NCBI database
L2	101-4	GCA_000743155.1	1997	Israel	environment	freshwater fish	NCBI database
L1	106-2A-1	GCA_002903645.1	<2011	America	environment	marine shellfish	NCBI database
L1	106-2A-2	GCA_001890625.1	NA	NA	NA	NA	NCBI database
L1	1676-80	GCA_012275045.1	NA	America	environment	water	NCBI database
L2	2009V-1035	GCA_009665455.1	NA	NA	NA	NA	NCBI database
L2	2015AW-0208	GCA_009763305.1	2015.3.5	America	clinical	human wound	NCBI database
L1	2142-77	GCA_009665475.1	NA	NA	NA	NA	NCBI database
L2	2497-87	GCA_014211935.1	NA	America	clinical	human blood	NCBI database
L1	86573B	GCA_003184085.1	1997	China:Taiwan	environment	freshwater fish	NCBI database
L1	93U204	GCA_000746665.1	2004	China:Taiwan	environment	freshwater fish	NCBI database
L2	94-8-112-1	GCA_002891805.1	1994	Denmark	clinical	human wound	NCBI database
L2	94-8-112-2	GCA_002903845.1	1994	Denmark	clinical	human wound	NCBI database
L2	94-9-119	GCA_002903625.1	1994	Denmark	clinical	human wound	NCBI database
L2	95-8-161	GCA_002903825.1	1995	Denmark	environment	sea fish	NCBI database
L2	95-8-6	GCA_002903635.1	1995	Denmark	environment	sea fish	NCBI database
L2	95-8-7	GCA_002903805.1	1995	Denmark	environment	sea fish	NCBI database
L2	960426-1-4C	GCA_002903605.1	1996	Denmark	environment	sea fish	NCBI database
L1	97U1087	GCA_003184105.1	2008	China:Taiwan	environment	freshwater fish	NCBI database
L2	99-578-DP-B1	GCA_000788325.1	1998	America	environment	marine shellfish	NCBI database
L2	99-743	GCA_001890545.1	1995	America	environment	marine shellfish	NCBI database
L1	99-796	GCA_001890485.1	1994	America	environment	marine shellfish	NCBI database
L2	99-796-DP-E7	GCA_000788315.1	1998	America	environment	marine shellfish	NCBI database
L2	A14	GCA_002903555.1	2002	Spain	environment	sea fish	NCBI database
L2	AB17-319	GCA_002903545.1	2005	America	environment	marine shellfish	NCBI database
L2	AM36846	GCA_014525155.1	NA	NA	NA	NA	NCBI database
L2	ATCC27562-1	GCA_002224265.1	1996	America	clinical	human blood	NCBI database
L2	ATCC27562-2	GCA_000299635.1	NA	America	clinical	human blood	NCBI database
L2	ATCC33147	GCA_000764895.1	1979	Japan	environment	sea fish	NCBI database
L2	ATL-6-1306-2	GCA_000788335.1	1996	America	clinical	human blood	NCBI database
L2	ATL-71503	GCA_000788345.1	1996	America	clinical	human blood	NCBI database
L1	ATL-9824	GCA_001890585.1	NA	America	clinical	human blood	NCBI database
L2	B2	GCA_000303175.1	2010	China	clinical	human blood	NCBI database
L1	B88	GCA_013319355.1	2009.10.1	China:Fujian	environment	sea fish	NCBI database
L3	BAA87	GCA_000576265.1	1996	Israel	clinical	human wound	NCBI database
L1	BJ-01	SRR10420371	2016.9/10	China:Beijing	environment	marine shellfish	Newly collected samples
L1	BJ-02	SRR10420370	2016.9/10	China:Beijing	environment	sea shrimp	Newly collected samples
L1	BJ-03	SRR10420369	2016.9/10	China:Beijing	environment	marine shellfish	Newly collected samples
L1	BJ-04	SRR10420368	2016.9/10	China:Beijing	environment	sea shrimp	Newly collected samples
L1	BJ-05	SRR10420366	2016.9/10	China:Beijing	environment	marine shellfish	Newly collected samples
L1	BJ-06	SRR10420365	2016.9/10	China:Beijing	environment	marine shellfish	Newly collected samples
L1	BJ-07	SRR10420364	2016.9/10	China:Beijing	environment	marine shellfish	Newly collected samples
L1	BJ-08	SRR10420363	2016.9/10	China:Beijing	environment	marine shellfish	Newly collected samples
L1	BJ-09	SRR10420498	2016.9/10	China:Beijing	environment	sea shrimp	Newly collected samples
L1	BJ-10	SRR10420497	2016.9/10	China:Beijing	environment	freshwater shellfish	Newly collected samples
L1	BJ-12	SRR10420496	2016.9/10	China:Beijing	environment	marine shellfish	Newly collected samples
L1	BJ-13	SRR10420495	2016.9/10	China:Beijing	environment	marine shellfish	Newly collected samples
L1	BJ-14	SRR10420494	2016.9/10	China:Beijing	environment	sea shrimp	Newly collected samples
L1	BJ-15	SRR10420493	2016.9/10	China:Beijing	environment	marine shellfish	Newly collected samples
L1	BJ-16	SRR10420491	2016.9/10	China:Beijing	environment	marine shellfish	Newly collected samples
L1	BJ-17	SRR10420490	2016.9/10	China:Beijing	environment	marine shellfish	Newly collected samples
L1	BJ-18	SRR10420489	2016.9/10	China:Beijing	environment	sea shrimp	Newly collected samples
L1	BJ-19	SRR10420488	2016.9/10	China:Beijing	environment	sea shrimp	Newly collected samples
L1	BJ-21	SRR10420487	2016.9/10	China:Beijing	environment	marine shellfish	Newly collected samples
L1	BJ-22	SRR10420486	2016.9/10	China:Beijing	environment	marine shellfish	Newly collected samples
L1	BJ-23	SRR10420485	2016.9/10	China:Beijing	environment	marine shellfish	Newly collected samples
L1	BJ-24	SRR10420484	2016.9/10	China:Beijing	environment	marine shellfish	Newly collected samples
L1	BJ-25	SRR10420483	2016.9/10	China:Beijing	environment	sea fish	Newly collected samples
L1	BJ-26	SRR10420482	2016.9/10	China:Beijing	environment	sea shrimp	Newly collected samples
L1	BJ-27	SRR10420480	2016.9/10	China:Beijing	environment	marine shellfish	Newly collected samples
L1	BJ-28	SRR10420479	2016.9/10	China:Beijing	environment	sea shrimp	Newly collected samples
L1	BJ-29	SRR10420478	2016.9/10	China:Beijing	environment	marine shellfish	Newly collected samples
L1	BJ-30	SRR10420477	2016.9/10	China:Beijing	environment	sea shrimp	Newly collected samples
L1	BJ-31	SRR10420476	2016.9/10	China:Beijing	environment	marine shellfish	Newly collected samples
L1	BJ-32	SRR10420475	2016.9/10	China:Beijing	environment	marine shellfish	Newly collected samples
L1	BJ-33	SRR10420474	2016.9/10	China:Beijing	environment	sea shrimp	Newly collected samples
L1	BJ-34	SRR10420473	2016.9/10	China:Beijing	environment	marine shellfish	Newly collected samples
L1	C7184	GCA_002906265.1	1977	America	clinical	human blood	NCBI database
L2	CECT4604	GCA_002903585.1	1990	Spain	environment	sea fish	NCBI database
L2	CECT4606	GCA_002891755.1	1990	Spain	environment	sea fish	NCBI database
L1	CECT4608	GCA_002903785.1	1990	Spain	environment	eel tank water	NCBI database
L2	CECT4865	GCA_002903525.1	NA	China:Taiwan	environment	sea shrimp	NCBI database
L2	CECT4866	GCA_004302945.1	1997	Australia	clinical	human blood	NCBI database
L2	CECT4999	GCA_002215135.1	1999	Spain	environment	sea fish	NCBI database
L2	CECT5198	GCA_002892625.1	1998	Spain	environment	sea fish	NCBI database
L2	CECT5763	GCA_002891685.1	2002	Spain	environment	sea fish	NCBI database
L2	CECT5769	GCA_002891685.1	2004	Spain	environment	sea fish	NCBI database
L2	CECT7030	GCA_002903505.1	2004	Denmark	environment	sea fish	NCBI database
L2	CECT898	GCA_002903765.1	1979	Japan	environment	marine shellfish	NCBI database
L1	CFSA_01	JAQZSN000000000	2018-03-27	China:Guangzhou	environment	freshwater fish	Newly collected samples
L1	CFSA_02	JAQZSO000000000	2018-10-22	China:Guangzhou	environment	freshwater fish	Newly collected samples
L1	CFSA_03	JAQZSP000000000	2018-03-27	China:Guangzhou	environment	freshwater fish	Newly collected samples
L1	CFSA_04	JAQZSQ000000000	2018-04-16	China:Guangzhou	environment	freshwater fish	Newly collected samples
L1	CFSA_05	JAQZSR000000000	2018-04-08	China:Guangzhou	environment	freshwater fish	Newly collected samples
L1	CFSA_06	JAQZSS000000000	2018-05-14	China:Guangzhou	environment	freshwater fish	Newly collected samples
L1	CFSA_07	JAQZST000000000	2018-05-21	China:Guangzhou	environment	freshwater fish	Newly collected samples
L1	CFSA_08	JAQZSU000000000	2018-07-16	China:Guangzhou	environment	freshwater fish	Newly collected samples
L1	CFSA_09	JAQZSV000000000	2018-10-15	China:Guangzhou	environment	freshwater fish	Newly collected samples
L1	CFSA_10	JAQZSW000000000	2018-10-15	China:Guangzhou	environment	freshwater fish	Newly collected samples
L1	CFSA_11	JAQZSX000000000	2018-03-26	China:Guangzhou	environment	sea shrimp	Newly collected samples
L1	CFSA_12	JAQZSY000000000	2018-10-15	China:Guangzhou	environment	sea fish	Newly collected samples
L1	CFSA_13	JAQZSZ000000000	2018-04-16	China:Guangzhou	environment	sea shrimp	Newly collected samples
L1	CFSA_14	JAQZTA000000000	2018-07-16	China:Guangzhou	environment	sea fish	Newly collected samples
L1	CFSA_15	JAQZTB000000000	2018-07-16	China:Guangzhou	environment	sea fish	Newly collected samples
L1	CFSA_16	JAQZTC000000000	2018-04-08	China:Beihai	environment	freshwater fish	Newly collected samples
L1	CFSA_17	JAQZTD000000000	2018-04-08	China:Beihai	environment	sea fish	Newly collected samples
L1	CFSA_18	JAQZTE000000000	2018-04-08	China:Beihai	environment	sea fish	Newly collected samples
L1	CFSA_19	JAQZTF000000000	2018-04-12	China:Beihai	environment	freshwater fish	Newly collected samples
L1	CFSA_20	JAQZTG000000000	2018-04-12	China:Beihai	environment	crawfish	Newly collected samples
L1	CFSA_21	JAQZTH000000000	2018-04-12	China:Beihai	environment	freshwater fish	Newly collected samples
L1	CFSA_22	JAQZTI000000000	2018-04-12	China:Beihai	environment	freshwater fish	Newly collected samples
L1	CFSA_23	JAQZTJ000000000	2018-04-12	China:Beihai	environment	freshwater fish	Newly collected samples
L1	CFSA_24	JAQZTK000000000	2018-06-26	China:Beihai	environment	freshwater fish	Newly collected samples
L1	CFSA_25	JAQZTL000000000	2018-06-26	China:Beihai	environment	freshwater fish	Newly collected samples
L1	CFSA_26	JAQZTM000000000	2018-06-26	China:Beihai	environment	freshwater fish	Newly collected samples
L1	CFSA_27	JAQZTN000000000	2018-06-26	China:Beihai	environment	freshwater fish	Newly collected samples
L1	CFSA_28	JAQZTO000000000	2018-06-26	China:Beihai	environment	loach	Newly collected samples
L1	CFSA_29	JAQZTP000000000	2018-08-06	China:Beihai	environment	sea fish	Newly collected samples
L1	CFSA_30	JAQZTQ000000000	2018-08-06	China:Beihai	environment	sea fish	Newly collected samples
L2	CFSA_31	JAQZTR000000000	2018-08-06	China:Beihai	environment	sea fish	Newly collected samples
L1	CFSA_32	JAQZTS000000000	2018-08-06	China:Beihai	environment	sea fish	Newly collected samples
L1	CFSA_33	JAQZTT000000000	2018-08-07	China:Beihai	environment	crawfish	Newly collected samples
L1	CFSA_34	JAQZTU000000000	2018-08-07	China:Beihai	environment	freshwater fish	Newly collected samples
L1	CFSA_35	JAQZTV000000000	2018-10-08	China:Beihai	environment	sea fish	Newly collected samples
L2	CFSA_36	JAQZTW000000000	2018-10-09	China:Beihai	environment	mudfish	Newly collected samples
L1	CFSA_37	JAQZTX000000000	2018-10-09	China:Beihai	environment	freshwater fish	Newly collected samples
L1	CFSA_38	JAQZTY000000000	2018-10-09	China:Beihai	environment	freshwater fish	Newly collected samples
L1	CFSA_39	JAQZTZ000000000	2018-10-09	China:Beihai	environment	freshwater fish	Newly collected samples
L5	CFSA_40	JAQZUA000000000	2018-10-09	China:Beihai	environment	freshwater fish	Newly collected samples
L1	CFSA_42	JAQZUB000000000	2018-05-21	China:Shanghai	environment	freshwater fish	Newly collected samples
L1	CFSA_43	JAQZUC000000000	2018-05-21	China:Shanghai	environment	freshwater shrimp	Newly collected samples
L1	CFSA_44	JAQZUD000000000	2018-05-22	China:Shanghai	environment	sea bass	Newly collected samples
L1	CFSA_45	JAQZUE000000000	2018-05-22	China:Shanghai	environment	freshwater fish	Newly collected samples
L1	CFSA_46	JAQZUF000000000	2018-05-22	China:Shanghai	environment	crawfish	Newly collected samples
L1	CFSA_47	JAQZUG000000000	2018-08-06	China:Shanghai	environment	sea shrimp	Newly collected samples
L6	CFSA_48	JAQZUH000000000	2018-08-06	China:Shanghai	environment	freshwater fish	Newly collected samples
L6	CFSA_49	JAQZUI000000000	2018-08-06	China:Shanghai	environment	freshwater crab	Newly collected samples
L1	CFSA_50	JAQZUJ000000000	2018-08-06	China:Shanghai	environment	freshwater fish	Newly collected samples
L1	CFSA_51	JAQZUK000000000	2018-08-13	China:Shanghai	environment	freshwater fish	Newly collected samples
L1	CFSA_52	JAQZUL000000000	2018-08-13	China:Shanghai	environment	sea fish	Newly collected samples
L1	CFSA_53	JAQZUM000000000	2018-08-13	China:Shanghai	environment	sea shrimp	Newly collected samples
L2	CFSA_54	JAQZUN000000000	2018-08-13	China:Shanghai	environment	freshwater fish	Newly collected samples
L1	CFSA_55	JAQZUO000000000	2018-08-13	China:Shanghai	environment	sea fish	Newly collected samples
L1	CFSA_56	JAQZUP000000000	2018-08-13	China:Shanghai	environment	freshwater fish	Newly collected samples
L1	CFSA_57	JAQZUQ000000000	2018-10-15	China:Shanghai	environment	freshwater shrimp	Newly collected samples
L2	CFSA_58	JAQZUR000000000	2018-10-15	China:Shanghai	environment	freshwater crab	Newly collected samples
L2	CFSA_59	JAQZUS000000000	2018-10-22	China:Shanghai	environment	freshwater fish	Newly collected samples
L1	CFSA_60	JAQZUT000000000	2018-10-22	China:Shanghai	environment	freshwater fish	Newly collected samples
L1	CFSA_62	JAQZUU000000000	2018-10-22	China:Shanghai	environment	freshwater fish	Newly collected samples
L1	CFSA_63	SRR23457354	2018-10-22	China:Shanghai	environment	loach	Newly collected samples
L1	CG100	GCA_002903465.1	1993	China:Taiwan	environment	marine shellfish	NCBI database
L1	CG64	GCA_000959775.1	1993	China:Taiwan	environment	marine shellfish	NCBI database
L1	CICESE-316	GCA_003258485.1	2011.2	Mexicanos	environment	marine shellfish	NCBI database
L1	CICESE-325	GCA_003258475.1	2011.2	Mexicanos	environment	marine shellfish	NCBI database
L2	CIP8190	GCA_002891785.1	1980	France	clinical	human blood	NCBI database
L1	CladeA-yb158	GCA_001013325.1	2005	Israel	environment	freshwater fish	NCBI database
L1	CMCP6-1	GCA_000039765.1	<2003	Korea	clinical	human blood	NCBI database
L1	CMCP6-2	GCA_004355205.1	2016.9	America	clinical	human cell	NCBI database
L1	DAL-79040	GCA_001890565.1	NA	America	clinical	human blood	NCBI database
L2	DAL-79087	GCA_001890575.1	NA	America	clinical	human blood	NCBI database
L1	E4010	GCA_009758215.1	NA	India	environment	seafood	NCBI database
L2	E64MW	GCA_000269745.1	NA	NA	clinical	human blood	NCBI database
L2	Env1-1	GCA_003047125.1	NA	America	environment	marine shellfish	NCBI database
L2	Env1-2	GCA_002903735.1	2005	America	environment	marine shellfish	NCBI database
L2	FDAARGOS-116	GCA_001471305.2	NA	America	clinical	human blood	NCBI database
L1	FDAARGOS-117	GCA_001471415.2	NA	America	clinical	human wound	NCBI database
L2	FDAARGOS-118	GCA_001471465.2	NA	America	clinical	human blood	NCBI database
L1	FDAARGOS-119	GCA_001558515.2	NA	America	clinical	human	NCBI database
L2	FDAARGOS-663	GCA_008693685.1	NA	America	clinical	NA	NCBI database
L1	FLA112	GCA_002903395.1	1994	America	clinical	human blood	NCBI database
L2	FLA114	GCA_002903415.1	1995	America	clinical	human blood	NCBI database
L1	FORC_077	GCA_004319645.1	2017	Korea	clinical	human	NCBI database
L1	FORC-009	GCA_001433435.1	2008	Korea	clinical	human feces	NCBI database
L1	FORC-016	GCA_001653775.1	2009	Korea	clinical	human blood	NCBI database
L1	FORC-017	GCA_001675245.1	2014	Korea	clinical	human blood	NCBI database
L1	FORC-036	GCA_002117205.1	2014	Korea	clinical	human blood	NCBI database
L6	FORC-037	GCA_002204915.1	NA	Korea	NA	NA	NCBI database
L1	FORC-053	GCA_003522555.1	2013.11.13	Korea	environment	marine shellfish	NCBI database
L2	FORC-054	GCA_002863725.1	NA	Korea	environment	sea fish	NCBI database
L1	GD-06	SRR10420499	2017.11.21	China:Guangzhou	environment	NA	Newly collected samples
L1	GD-08	SRR10420471	2017.12.20	China:Guangzhou	environment	NA	Newly collected samples
L1	GD-10	SRR10420469	2018.1.19	China:Guangzhou	environment	NA	Newly collected samples
L1	GD-11	SRR10420468	2018.1.19	China:Guangzhou	environment	NA	Newly collected samples
L1	GD-14	SRR10420467	2018.3.21	China:Guangzhou	environment	NA	Newly collected samples
L1	GD-15	SRR10420466	2018.3.21	China:Guangzhou	environment	NA	Newly collected samples
L1	GD-16	SRR10420465	2018.3.21	China:Guangzhou	environment	NA	Newly collected samples
L1	H1	JAQZUV000000000	NA	China	environment	NA	Newly collected samples
L1	H10	JAQZUW000000000	NA	China	environment	NA	Newly collected samples
L1	H2	JAQZUX000000000	NA	China	environment	NA	Newly collected samples
L1	H3	JAQZUY000000000	NA	China	environment	NA	Newly collected samples
L1	H4	JAQZUZ000000000	NA	China	environment	NA	Newly collected samples
L1	H5	JAQZVA000000000	NA	China	environment	NA	Newly collected samples
L1	H6	JAQZVB000000000	NA	China	environment	NA	Newly collected samples
L1	H7	JAQZVC000000000	NA	China	environment	NA	Newly collected samples
L1	H8	JAQZVD000000000	NA	China	environment	NA	Newly collected samples
L1	H9	JAQZVE000000000	NA	China	environment	NA	Newly collected samples
L1	J1	JAQZVF000000000	2018	China	environment	turtle	Newly collected samples
L1	J2	JAQZVG000000000	2018	China	environment	marine shellfish	Newly collected samples
L1	J3	JAQZVH000000000	2018	China	environment	freshwater shellfish	Newly collected samples
L2	J4	JAQZVI000000000	2018	China	environment	NA	Newly collected samples
L2	J5	JAQZVJ000000000	2018	China	environment	NA	Newly collected samples
L2	JY1305	GCA_000269725.1	1999	America	environment	marine shellfish	NCBI database
L2	JY1701	GCA_000269765.1	1999	America	clinical	human wound	NCBI database
L1	LSU1657	GCA_002903375.1	<1998	America	clinical	human wound	NCBI database
L2	LSU2098	GCA_002903725.1	<1998	America	clinical	human wound	NCBI database
L2	MCCC1408743	SRR10420472	2008.8.8	NA	clinical	human blood	Newly collected samples
L1	MCCC1H0047	SRR10420470	2012.7.12	Japan	environment	sea shrimp	Newly collected samples
L1	MGYG-HGUT-02533	GCA_902388005.1	NA	Bangladesh	clinical	human intestine	NCBI database
L1	MO6-24-O	GCA_000186585.1	1986	Korea	clinical	human blood	NCBI database
L2	NBRC-15645	GCA_001591065.1	NA	NA	clinical	human blood	NCBI database
L2	NCTC11066	GCA_900460445.1	1964	America	clinical	human cornea	NCBI database
L1	NCTC11067	GCA_900460515.1	2017	NA	NA	NA	NCBI database
L2	NCTC13647	GCA_900460565.1	2017	NA	NA	NA	NCBI database
L2	NSV-5830	GCA_001890465.1	NA	America	clinical	human blood	NCBI database
L1	NV1	GCA_000959755.1	2011	China:Taiwan	environment	seawater	NCBI database
L2	NV22	GCA_000960125.1	2011	China:Taiwan	environment	seawater	NCBI database
L2	ORL-1506	GCA_001890525.1	NA	America	clinical	human blood	NCBI database
L2	PD-2-51	GCA_002903365.1	2003	Spain	environment	seawater	NCBI database
L2	PNUSAV000042	GCA_002284515.1	2003	Spain	environment	seawater	NCBI database
L1	QT2029	SRR10420414	NA	China:Wenzhou	clinical	NA	Newly collected samples
L1	QT3561	SRR10420413	NA	China:Wenzhou	clinical	NA	Newly collected samples
L1	QT3629	SRR10420412	NA	China:Wenzhou	clinical	NA	Newly collected samples
L1	QT4057	SRR10420410	NA	China:Wenzhou	clinical	NA	Newly collected samples
L1	QTJ99	SRR10420415	NA	China:Wenzhou	clinical	NA	Newly collected samples
L2	R02	GCA_002903685.1	2002	Spain	environment	sea fish	NCBI database
L4	Riu1	GCA_002906235.1	2003	Spain	environment	seawater	NCBI database
L1	S1	SRR23457353	NA	China	environment	freshwater fish	Newly collected samples
L1	S10	JAQZVK000000000	NA	China	environment	freshwater fish	Newly collected samples
L1	S11	JAQZVL000000000	NA	China	environment	freshwater fish	Newly collected samples
L1	S12	SRR23457352	NA	China	environment	freshwater shellfish	Newly collected samples
L1	S13	JAQZVM000000000	NA	China	environment	sea fish	Newly collected samples
L1	S2	SRR23457351	NA	China	environment	freshwater shellfish	Newly collected samples
L1	S2-22-1	GCA_002903325.1	2004	America	environment	seawater	NCBI database
L1	S2-22-2	GCA_001889185.1	NA	NA	environment	NA	NCBI database
L1	S3-16-1	GCA_002903285.1	2005	America	environment	seawater	NCBI database
L1	S3-16-2	GCA_001890645.1	NA	America	environment	marine shellfish	NCBI database
L1	S4	JAQZVN000000000	NA	China	environment	freshwater fish	Newly collected samples
L2	S5	JAQZVO000000000	NA	China	environment	sea shrimp	Newly collected samples
L2	S6	JAQZVP000000000	NA	China	environment	marine shellfish	Newly collected samples
L2	S7	JAQZVQ000000000	NA	China	environment	marine shellfish	Newly collected samples
L2	S8	JAQZVR000000000	NA	China	environment	freshwater fish	Newly collected samples
L1	S9	JAQZVS000000000	NA	China	environment	marine shellfish	Newly collected samples
L2	SC9613	GCA_000959745.1	1996	Korea	environment	sea crab	NCBI database
L2	SC9629	GCA_000967055.1	1996	Korea	environment	seafood	NCBI database
L2	SC9729	GCA_000959825.1	1997	Korea	environment	seawater	NCBI database
L2	SC9740	GCA_000959765.1	1997	Korea	environment	seawater	NCBI database
L2	SC9761	GCA_000959835.1	1997	Korea	environment	marine shellfish	NCBI database
L1	SC9794	GCA_000959845.1	1997	Korea	environment	mudbank	NCBI database
L2	SREL119	GCA_002903265.1	<2006	America	environment	sediment	NCBI database
L2	SREL214	GCA_002903245.1	<2006	America	environment	water	NCBI database
L2	SS108-A3A	GCA_002903205.1	2005	America	environment	marine shellfish	NCBI database
L1	SZ-35	SRR23457350	NA	China	environment	marine shellfish	Newly collected samples
L1	SZ-36	SRR23457349	NA	China	environment	marine shellfish	Newly collected samples
L1	SZ-37	SRR23457348	NA	China	environment	marine shellfish	Newly collected samples
L1	SZ-39	SRR23457347	NA	China	clinical	human blood	Newly collected samples
L1	SZJ	SRR10420409	2017	China:Beijing	environment	dolphin	Newly collected samples
L1	TW-01	SRR10420502	1993	China:Taiwan	environment	marine shellfish	Newly collected samples
L1	TW-03	SRR10420501	1993	China:Taiwan	environment	seawater	Newly collected samples
L1	TW-04	SRR10420422	1993	China:Taiwan	environment	seawater	Newly collected samples
L1	TW-05	SRR10420411	1993	China:Taiwan	environment	marine shellfish	Newly collected samples
L1	TW-06	SRR10420400	1993	China:Taiwan	environment	marine shellfish	Newly collected samples
L1	TW-07	SRR10420389	1993	China:Taiwan	environment	marine shellfish	Newly collected samples
L1	TW-08	SRR10420378	1993	China:Taiwan	environment	marine shellfish	Newly collected samples
L1	TW-09	SRR10420367	1993	China:Taiwan	clinical	human blood	Newly collected samples
L1	TW-10	SRR10420492	1993	China:Taiwan	clinical	human bullae	Newly collected samples
L1	TW-12	SRR10420481	1993	China:Taiwan	clinical	human wound	Newly collected samples
L1	TW-14	SRR10420500	1993	China:Taiwan	clinical	huaman cellulitis	Newly collected samples
L1	TW-15	SRR10420461	1993	China:Taiwan	clinical	human blood	Newly collected samples
L1	TW-16	SRR10420450	1993	China:Taiwan	clinical	human wound	Newly collected samples
L1	TW-20	SRR10420439	1993	China:Taiwan	clinical	human blood	Newly collected samples
L1	TW-21	SRR10420428	1993	China:Taiwan	clinical	human wound	Newly collected samples
L1	TW-22	SRR10420427	1993	China:Taiwan	clinical	human wound	Newly collected samples
L1	TW-23	SRR10420426	1993	China:Taiwan	clinical	human blood	Newly collected samples
L1	TW-24	SRR10420425	1993	China:Taiwan	clinical	human wound	Newly collected samples
L1	TW-25	SRR10420424	1993	China:Taiwan	clinical	human blood	Newly collected samples
L1	TW-26	SRR10420423	1993	China:Taiwan	clinical	human blood	Newly collected samples
L1	TW-27	SRR10420421	1993	China:Taiwan	clinical	human bullae	Newly collected samples
L1	TW-28	SRR10420420	1993	China:Taiwan	clinical	human blood	Newly collected samples
L1	TW-30	SRR10420419	1993	China:Taiwan	clinical	human wound	Newly collected samples
L1	TW-31	SRR10420418	1993	China:Taiwan	clinical	human wound	Newly collected samples
L1	TW-32	SRR10420417	1993	China:Taiwan	clinical	human wound	Newly collected samples
L1	TW-34	SRR10420416	1993	China:Taiwan	clinical	human wound	Newly collected samples
L1	V.fA102	GCA_011754395.1	NA	NA	NA	NA	NCBI database
L5	V252	GCA_001277815.1	2004	Israel	clinical	human blood	NCBI database
L2	VA-WGS-18022	GCA_004215355.1	2007.6	America	environment	river water	NCBI database
L2	VA-WGS-18023	GCA_004215325.1	2007.6	America	environment	river water	NCBI database
L2	VA-WGS-18024	GCA_004215335.1	2007.6	America	environment	river water	NCBI database
L2	VA-WGS-18025	GCA_004215315.1	2007.5	America	environment	river water	NCBI database
L2	VA-WGS-18026	GCA_004215295.1	2007.5	America	environment	river water	NCBI database
L2	VA-WGS-18027	GCA_004215225.1	2007.5	America	environment	river water	NCBI database
L2	VA-WGS-18028	GCA_004215255.1	2007.6	America	environment	river water	NCBI database
L2	VA-WGS-18029	GCA_004215235.1	2007.6	America	environment	river water	NCBI database
L2	VA-WGS-18030	GCA_004215215.1	2007.6	America	environment	river water	NCBI database
L2	VA-WGS-18031	GCA_004215195.1	2007.6	America	environment	river water	NCBI database
L2	VA-WGS-18032	GCA_004215155.1	2007.6	America	environment	river water	NCBI database
L1	VA-WGS-18033	GCA_004214675.1	2007.6	America	environment	river water	NCBI database
L2	VA-WGS-18034	GCA_004214575.1	2016.9	America	environment	river water	NCBI database
L2	VA-WGS-18035	GCA_004214665.1	2006.10	America	environment	river water	NCBI database
L2	VA-WGS-18036	GCA_004214655.1	2006.11	America	environment	river water	NCBI database
L2	VA-WGS-18037	GCA_004214595.1	2007.4	America	environment	river water	NCBI database
L2	VA-WGS-18038	GCA_004214625.1	2007.4	America	environment	river water	NCBI database
L2	VA-WGS-18039	GCA_004214755.1	2007.4	America	environment	river water	NCBI database
L2	VA-WGS-18040	GCA_004214695.1	2007.4	America	environment	river water	NCBI database
L2	VA-WGS-18041	GCA_004214765.1	2007.5	America	environment	river water	NCBI database
L1	VA-WGS-18042	GCA_004214565.1	2007.5	America	environment	river water	NCBI database
L2	VA-WGS-18043	GCA_004214715.1	2007.5	America	environment	river water	NCBI database
L2	VA-WGS-18044	GCA_004214555.1	2007.6	America	environment	river water	NCBI database
L2	VA-WGS-18045	GCA_004214465.1	2007.6	America	environment	river water	NCBI database
L2	VA-WGS-18047	GCA_004214455.1	2007.6	America	environment	river water	NCBI database
L1	VA-WGS-18048	GCA_004214525.1	2007.7	America	environment	river water	NCBI database
L2	VA-WGS-18049	GCA_004214355.1	2007.7	America	environment	river water	NCBI database
L2	VA-WGS-18050	GCA_004214385.1	2007.7	America	environment	river water	NCBI database
L1	VA-WGS-18051	GCA_004214475.1	2007.7	America	environment	river water	NCBI database
L1	VA-WGS-18052	GCA_004214395.1	2007.7	America	environment	river water	NCBI database
L1	VA-WGS-18053	GCA_004214375.1	2007.7	America	environment	river water	NCBI database
L2	VA-WGS-18054	GCA_004214365.1	2016.10	America	environment	river water	NCBI database
L2	VA-WGS-18055	GCA_004214495.1	2016.10	America	environment	river water	NCBI database
L1	VA-WGS-18056	GCA_004215005.1	2016.10	America	environment	river water	NCBI database
L2	VA-WGS-18057	GCA_004215045.1	2007.6	America	environment	river water	NCBI database
L2	VA-WGS-18058	GCA_004215035.1	2016.10	America	environment	river water	NCBI database
L2	VA-WGS-18059	GCA_004214995.1	2016.10	America	environment	river water	NCBI database
L1	VA-WGS-18060	GCA_004215015.1	2007.5	America	environment	river water	NCBI database
L2	VA-WGS-18061	GCA_004215095.1	2007.5	America	environment	river water	NCBI database
L1	VA-WGS-18062	GCA_004215105.1	2007.7	America	environment	river water	NCBI database
L2	VA-WGS-18063	GCA_004215135.1	2007.4	America	environment	river water	NCBI database
L1	VA-WGS-18064	GCA_004215145.1	2016.9	America	environment	river water	NCBI database
L4	VN-0092	GCA_002073185.1	NA	Germany	clinical	human	NCBI database
L2	VN-0101	GCA_002073095.1	NA	Germany	environment	seawater	NCBI database
L4	VN-0104	GCA_002073105.1	NA	Germany	environment	seawater	NCBI database
L2	VN-0108	GCA_002073135.1	NA	Germany	clinical	human	NCBI database
L4	VN-0112	GCA_002073145.1	NA	Germany	clinical	human	NCBI database
L2	VN-0206	GCA_002073055.1	NA	Germany	environment	seawater	NCBI database
L2	VN-0208	GCA_002150885.1	NA	Germany	environment	seawater	NCBI database
L4	VN-0288	GCA_002073065.1	NA	Germany	clinical	human	NCBI database
L2	VV0	SRR10420464	before 2015	China	clinical	human	Newly collected samples
L1	Vv002	GCA_003072055.1	NA	China	environment	sea shrimp	NCBI database
L1	Vv003	GCA_003072025.1	NA	China	environment	sea shrimp	NCBI database
L1	Vv004	GCA_003072005.1	NA	China	environment	sea shrimp	NCBI database
L1	Vv006	GCA_003071965.1	NA	China	environment	sea shrimp	NCBI database
L1	Vv180806	GCA_014107515.1	2018.8.6	China:Guangzhou	clinical	human blood	NCBI database
L2	VV2	SRR10420463	before 2015	China	clinical	human	Newly collected samples
L1	VV2014DJH	GCA_002850455.1	NA	China	clinical	human blood	NCBI database
L3	VV4-03	GCA_000743095.1	2003	Israel	clinical	human blood	NCBI database
L3	VV9-09	GCA_000743105.1	1999	Israel	clinical	human blood	NCBI database
L1	VVCZ1	SRR10420462	before 2015	China:Zhoushan	environment	marine shellfish	Newly collected samples
L1	VVCZ11	SRR10420454	before 2015	China:Zhoushan	clinical	human	Newly collected samples
L1	VVCZ2	SRR10420460	before 2015	China:Zhoushan	environment	marine shellfish	Newly collected samples
L1	VVCZ201	SRR10420453	before 2015	China:Zhoushan	environment	marine shellfish	Newly collected samples
L1	VVCZ202	SRR10420452	before 2015	China:Zhoushan	environment	marine shellfish	Newly collected samples
L1	VVCZ204	SRR10420451	before 2015	China:Zhoushan	environment	marine shellfish	Newly collected samples
L1	VVCZ205	SRR10420449	before 2015	China:Zhoushan	environment	marine shellfish	Newly collected samples
L1	VVCZ206	SRR10420448	before 2015	China:Zhoushan	environment	marine shellfish	Newly collected samples
L1	VVCZ207	SRR10420447	before 2015	China:Zhoushan	environment	marine shellfish	Newly collected samples
L1	VVCZ208	SRR10420446	before 2015	China:Zhoushan	environment	marine shellfish	Newly collected samples
L1	VVCZ209	SRR10420445	before 2015	China:Zhoushan	environment	marine shellfish	Newly collected samples
L1	VVCZ210	SRR10420444	before 2015	China:Zhoushan	environment	marine shellfish	Newly collected samples
L1	VVCZ211	SRR10420443	before 2015	China:Zhoushan	environment	marine shellfish	Newly collected samples
L1	VVCZ212	SRR10420442	before 2015	China:Zhoushan	environment	marine shellfish	Newly collected samples
L1	VVCZ213	SRR10420441	before 2015	China:Zhoushan	environment	marine shellfish	Newly collected samples
L1	VVCZ214	SRR10420440	before 2015	China:Zhoushan	environment	marine shellfish	Newly collected samples
L1	VVCZ215	SRR10420438	before 2015	China:Zhoushan	environment	marine shellfish	Newly collected samples
L1	VVCZ216	SRR10420437	before 2015	China:Zhoushan	environment	marine shellfish	Newly collected samples
L1	VVCZ217	SRR10420436	before 2015	China:Zhoushan	environment	marine shellfish	Newly collected samples
L1	VVCZ218	SRR10420435	before 2015	China:Zhoushan	environment	marine shellfish	Newly collected samples
L1	VVCZ219	SRR10420434	before 2015	China:Zhoushan	environment	marine shellfish	Newly collected samples
L1	VVCZ220	SRR10420433	before 2015	China:Zhoushan	environment	marine shellfish	Newly collected samples
L1	VVCZ221	SRR10420432	before 2015	China:Zhoushan	environment	marine shellfish	Newly collected samples
L1	VVCZ223	SRR10420431	before 2015	China:Zhoushan	environment	marine shellfish	Newly collected samples
L1	VVCZ224	SRR10420430	before 2015	China:Zhoushan	environment	marine shellfish	Newly collected samples
L1	VVCZ225	SRR10420429	before 2015	China:Zhoushan	environment	marine shellfish	Newly collected samples
L1	VVCZ3	SRR10420459	before 2015	China:Zhoushan	environment	marine shellfish	Newly collected samples
L1	VVCZ4	SRR10420458	before 2015	China:Zhoushan	environment	marine shellfish	Newly collected samples
L1	VVCZ5	SRR10420457	before 2015	China:Zhoushan	environment	marine shellfish	Newly collected samples
L1	VVCZ6	SRR10420456	before 2015	China:Zhoushan	environment	marine shellfish	Newly collected samples
L1	VVCZ7	SRR10420455	before 2015	China:Zhoushan	environment	marine shellfish	Newly collected samples
L2	WAPHLVBRA00001	GCA_002278495.1	NA	America	environment	freshwater fish	NCBI database
L2	WAPHLVBRA00002	GCA_002287295.1	NA	America	environment	freshwater fish	NCBI database
L2	WAPHLVBRA00003	GCA_002278415.1	NA	America	environment	cotton swab	NCBI database
L2	WAPHLVBRA00004	GCA_002278535.1	NA	America	environment	cotton swab	NCBI database
L2	WAPHLVBRA00005	GCA_002278505.1	NA	America	environment	cotton swab	NCBI database
L2	WAPHLVBRA00006	GCA_002265345.1	NA	America	environment	cotton swab	NCBI database
L2	WAPHLVBRA00007	GCA_002265325.1	NA	America	environment	cotton swab	NCBI database
L2	WAPHLVBRA00008	GCA_002278445.1	NA	America	environment	cotton swab	NCBI database
L2	WAPHLVBRA00009	GCA_002278545.1	NA	America	environment	cotton swab	NCBI database
L2	WAPHLVBRA00010	GCA_002278455.1	NA	America	environment	cotton swab	NCBI database
L2	WAPHLVBRA00011	GCA_002278435.1	NA	America	environment	cotton swab	NCBI database
L1	WR2-BW	GCA_003798485.1	2012	America	environment	river water	NCBI database
L1	WR2-BW2	GCA_013369285.1	2015	America	environment	river water	NCBI database
L1	ZJ_CDC_111	JAQZVT000000000	2011	China:Zhoushan	environment	marine shellfish	Newly collected samples
L1	ZJ_CDC_112	JAQZVU000000000	2011	China:Zhoushan	environment	sea shrimp	Newly collected samples
L1	ZJ_CDC_113	JAQZVV000000000	2011	China:Zhoushan	environment	marine shellfish	Newly collected samples
L1	ZJ_CDC_114	JAQZVW000000000	2011	China:Zhoushan	environment	marine shellfish	Newly collected samples
L1	ZJ_CDC_115	JAQZVX000000000	2011	China:Zhoushan	environment	sea shrimp	Newly collected samples
L1	ZJ_CDC_116	JAQZVY000000000	2011	China:Zhoushan	environment	sea shrimp	Newly collected samples
L1	ZJ_CDC_117	JAQZVZ000000000	2011	China:Zhoushan	environment	sea shrimp	Newly collected samples
L1	ZJ_CDC_118	JAQZWA000000000	2011	China:Zhoushan	environment	sea crab	Newly collected samples
L1	ZJ_CDC_119	JAQZWB000000000	2011	China:Zhoushan	environment	sea shrimp	Newly collected samples
L1	ZJ_CDC_121	JAQZWC000000000	2011	China:Zhoushan	environment	marine shellfish	Newly collected samples
L1	ZJ_CDC_122	JAQZWD000000000	2011	China:Zhoushan	environment	sea shrimp	Newly collected samples
L2	ZJ_CDC_124	JAQZWE000000000	2011	China:Zhoushan	environment	sea shrimp	Newly collected samples
L1	ZJ_CDC_125	JAQZWF000000000	2011	China:Zhoushan	environment	sea shrimp	Newly collected samples
L1	ZJ_CDC_126	JAQZWG000000000	2011	China:Zhoushan	environment	sea shrimp	Newly collected samples
L1	ZJ_CDC_127	JAQZWH000000000	2011	China:Zhoushan	environment	sea shrimp	Newly collected samples
L1	ZJ_CDC_128	JAQZWI000000000	2011	China:Zhoushan	environment	marine shellfish	Newly collected samples
L1	ZJ_CDC_129	JAQZWJ000000000	2011	China:Zhoushan	environment	sea shrimp	Newly collected samples
L2	ZJ_CDC_130	JAQZWK000000000	2011	China:Zhoushan	environment	sea crab	Newly collected samples
L1	ZJ_CDC_131	JAQZWL000000000	2011	China:Zhoushan	environment	marine shellfish	Newly collected samples
L1	ZJ_CDC_132	JAQZWM000000000	2011	China:Zhoushan	environment	marine shellfish	Newly collected samples
L1	ZJ_CDC_133	JAQZWN000000000	2011	China:Zhoushan	environment	marine shellfish	Newly collected samples
L1	ZJ_CDC_134	JAQZWO000000000	2011	China:Zhoushan	environment	marine shellfish	Newly collected samples
L1	ZJ_CDC_135	JAQZWP000000000	2011	China:Zhoushan	environment	marine shellfish	Newly collected samples
L1	ZJ_CDC_136	JAQZWQ000000000	2011	China:Zhoushan	environment	marine shellfish	Newly collected samples
L1	ZJ_CDC_137	JAQZWR000000000	2011	China:Zhoushan	environment	marine shellfish	Newly collected samples
L1	ZJ_CDC_138	JAQZWS000000000	2011	China:Zhoushan	environment	marine shellfish	Newly collected samples
L2	ZJ_CDC_139	JAQZWT000000000	2011	China:Zhoushan	environment	marine shellfish	Newly collected samples
L1	ZJ_CDC_141	JAQZWU000000000	2011	China:Zhoushan	environment	marine shellfish	Newly collected samples
L1	ZJ_CDC_142	JAQZWV000000000	2011	China:Zhoushan	environment	marine shellfish	Newly collected samples
L1	ZJ_CDC_143	JAQZWW000000000	2011	China:Zhoushan	environment	marine shellfish	Newly collected samples
L1	ZJ_CDC_145	JAQZWX000000000	2011	China:Zhoushan	environment	marine shellfish	Newly collected samples
L1	ZJ_CDC_146	JAQZWY000000000	2011	China:Zhoushan	environment	marine shellfish	Newly collected samples
L1	ZJ_CDC_147	JAQZWZ000000000	2011	China:Zhoushan	environment	marine shellfish	Newly collected samples
L1	ZJ_CDC_148	JAQZXA000000000	2011	China:Zhoushan	environment	marine shellfish	Newly collected samples
L1	ZJ_CDC_149	JAQZXB000000000	2011	China:Zhoushan	environment	sea shrimp	Newly collected samples
L1	ZJ_CDC_150	JAQZXC000000000	2011	China:Zhoushan	environment	sea crab	Newly collected samples
L1	ZJ_CDC_151	JAQZXD000000000	2011	China:Zhoushan	environment	sea crab	Newly collected samples
L1	ZJ_CDC_152	JAQZXE000000000	2011	China:Zhoushan	environment	marine shellfish	Newly collected samples
L1	ZJ_CDC_153	JAQZXF000000000	2011	China:Zhoushan	environment	marine shellfish	Newly collected samples
L1	ZJ_CDC_154	JAQZXG000000000	2011	China:Zhoushan	environment	marine shellfish	Newly collected samples
L1	ZJ_CDC_155	JAQZXH000000000	2011	China:Zhoushan	environment	sea crab	Newly collected samples
L2	ZJ_CDC_156	JAQZXI000000000	2011	China:Zhoushan	environment	sea shrimp	Newly collected samples
L1	ZJ_CDC_159	JAQZXJ000000000	2011	China:Zhoushan	environment	marine shellfish	Newly collected samples
L1	ZJ_CDC_160	JAQZXK000000000	2011	China:Zhoushan	environment	sea shrimp	Newly collected samples
L2	ZJ_CDC_161	JAQZXL000000000	2011	China:Zhoushan	environment	marine shellfish	Newly collected samples
L1	ZJ_CDC_162	JAQZXM000000000	2011	China:Zhoushan	environment	marine shellfish	Newly collected samples
L1	ZJ_CDC_163	JAQZXN000000000	2011	China:Zhoushan	environment	marine shellfish	Newly collected samples
L1	ZJ_CDC_164	JAQZXO000000000	2011	China:Zhoushan	environment	marine shellfish	Newly collected samples
L1	ZJ_CDC_165	JAQZXP000000000	2011	China:Zhoushan	environment	marine shellfish	Newly collected samples
L1	ZJ_CDC_166	JAQZXQ000000000	2011	China:Zhoushan	environment	marine shellfish	Newly collected samples
L1	ZJ_CDC_167	JAQZXR000000000	2011	China:Zhoushan	environment	sea crab	Newly collected samples
L1	ZJ_CDC_169	JAQZXS000000000	2011	China:Zhoushan	environment	marine shellfish	Newly collected samples
L1	ZJ_CDC_173	JAQZXT000000000	2011	China:Zhoushan	environment	marine shellfish	Newly collected samples
L1	ZJ_CDC_18	JAQZXU000000000	2008	China:Hangzhou	environment	marine shellfish	Newly collected samples
L1	ZJ_CDC_19	JAQZXV000000000	2008	China:Hangzhou	environment	marine shellfish	Newly collected samples
L1	ZJ_CDC_20	JAQZXW000000000	2008	China:Hangzhou	environment	marine shellfish	Newly collected samples
L1	ZJ_CDC_21	JAQZXX000000000	2008	China:Hangzhou	environment	marine shellfish	Newly collected samples
L1	ZJ_CDC_22	JAQZXY000000000	2008	China:Hangzhou	environment	marine shellfish	Newly collected samples
L1	ZJ_CDC_23	JAQZXZ000000000	2008	China:Hangzhou	environment	marine shellfish	Newly collected samples
L1	ZJ_CDC_24	JAQZYA000000000	2008	China:Hangzhou	environment	marine shellfish	Newly collected samples
L1	ZJ_CDC_25	JAQZYB000000000	2008	China:Hangzhou	environment	marine shellfish	Newly collected samples
L1	ZJ_CDC_26	JAQZYC000000000	2008	China:Hangzhou	environment	marine shellfish	Newly collected samples
L1	ZJ_CDC_27	JAQZYD000000000	2008	China:Hangzhou	environment	marine shellfish	Newly collected samples
L1	ZJ_CDC_28	JAQZYE000000000	2008	China:Hangzhou	environment	marine shellfish	Newly collected samples
L1	ZJ_CDC_29	JAQZYF000000000	2008	China:Hangzhou	environment	marine shellfish	Newly collected samples
L1	ZJ_CDC_30	JAQZYG000000000	2008	China:Hangzhou	environment	marine shellfish	Newly collected samples
L1	ZJ_CDC_31	JAQZYH000000000	2008	China:Hangzhou	environment	marine shellfish	Newly collected samples
L1	ZJ_CDC_32	JAQZYI000000000	2008	China:Hangzhou	environment	marine shellfish	Newly collected samples
L2	ZJ_CDC_33	JAQZYJ000000000	2008	China:Hangzhou	environment	marine shellfish	Newly collected samples
L1	ZJ_CDC_34	JAQZYK000000000	2008	China:Hangzhou	environment	marine shellfish	Newly collected samples
L1	ZJ_CDC_35	JAQZYL000000000	2008	China:Hangzhou	environment	marine shellfish	Newly collected samples
L1	ZJ_CDC_36	JAQZYM000000000	2008	China:Hangzhou	environment	marine shellfish	Newly collected samples
L1	ZJ_CDC_39	JAQZYN000000000	2010	China:Zhoushan	environment	marine shellfish	Newly collected samples
L1	ZJ_CDC_40	JAQZYO000000000	2010	China:Zhoushan	environment	sea shrimp	Newly collected samples
L1	ZJ_CDC_41	JAQZYP000000000	2010	China:Zhoushan	environment	sea crab	Newly collected samples
L1	ZJ_CDC_42	JAQZYQ000000000	2010	China:Zhoushan	environment	sea crab	Newly collected samples
L1	ZJ_CDC_44	JAQZYR000000000	2010	China:Zhoushan	environment	marine shellfish	Newly collected samples
L2	ZJ_CDC_45	JAQZYS000000000	2010	China:Zhoushan	environment	sea crab	Newly collected samples
L1	ZJ_CDC_46	JAQZYT000000000	2010	China:Zhoushan	environment	sea crab	Newly collected samples
L1	ZJ_CDC_47	JAQZYU000000000	2010	China:Zhoushan	environment	marine shellfish	Newly collected samples
L1	ZJ_CDC_48	JAQZYV000000000	2010	China:Zhoushan	environment	marine shellfish	Newly collected samples
L1	ZJ_CDC_49	JAQZYW000000000	2010	China:Zhoushan	environment	sea shrimp	Newly collected samples
L1	ZJ_CDC_50	JAQZYX000000000	2010	China:Zhoushan	environment	sea shrimp	Newly collected samples
L1	ZJ_CDC_51	JAQZYY000000000	2010	China:Zhoushan	environment	sea shrimp	Newly collected samples
L1	ZJ_CDC_52	JAQZYZ000000000	2010	China:Zhoushan	environment	sea shrimp	Newly collected samples
L1	ZJ_CDC_53	JAQZZA000000000	2010	China:Zhoushan	environment	sea shrimp	Newly collected samples
L1	ZJ_CDC_54	JAQZZB000000000	2010	China:Zhoushan	environment	sea shrimp	Newly collected samples
L1	ZJ_CDC_55	JAQZZC000000000	2010	China:Zhoushan	environment	sea shrimp	Newly collected samples
L1	ZJ_CDC_56	JAQZZD000000000	2010	China:Zhoushan	environment	sea shrimp	Newly collected samples
L1	ZJ_CDC_57	JAQZZE000000000	2010	China:Zhoushan	environment	sea crab	Newly collected samples
L1	ZJ_CDC_58	JAQZZF000000000	2010	China:Zhoushan	environment	sea shrimp	Newly collected samples
L1	ZJ_CDC_59	JAQZZG000000000	2010	China:Zhoushan	environment	sea shrimp	Newly collected samples
L1	ZJ_CDC_60	JAQZZH000000000	2010	China:Zhoushan	environment	marine shellfish	Newly collected samples
L1	ZJ_CDC_61	JAQZZI000000000	2010	China:Zhoushan	environment	marine shellfish	Newly collected samples
L1	ZJ-01	SRR10420408	2009.7	China:Hangzhou	environment	sea shrimp	Newly collected samples
L1	ZJ-03	SRR10420407	2009.7	China:Hangzhou	environment	sea shrimp	Newly collected samples
L1	ZJ-04	SRR10420406	2009.7	China:Hangzhou	environment	sea shrimp	Newly collected samples
L1	ZJ-05	SRR10420405	2009.7	China:Hangzhou	environment	sea shrimp	Newly collected samples
L1	ZJ-07	SRR10420404	2009.7	China:Hangzhou	environment	sea shrimp	Newly collected samples
L1	ZJ-08	SRR10420403	2009.7	China:Hangzhou	environment	sea shrimp	Newly collected samples
L1	ZJ-09	SRR10420402	2009.7	China:Hangzhou	environment	sea shrimp	Newly collected samples
L1	ZJ-10	SRR10420401	2009.7	China:Hangzhou	environment	sea shrimp	Newly collected samples
L1	ZJ-12	SRR10420399	2009.7	China:Hangzhou	environment	sea shrimp	Newly collected samples
L1	ZJ-13	SRR10420398	2009.7	China:Hangzhou	environment	sea shrimp	Newly collected samples
L2	ZJ-14	SRR10420397	2009.7	China:Hangzhou	environment	sea shrimp	Newly collected samples
L1	ZJ-15	SRR10420396	2009.7	China:Hangzhou	environment	sea shrimp	Newly collected samples
L1	ZJ-16	SRR10420395	2009.7	China:Hangzhou	environment	sea shrimp	Newly collected samples
L1	ZJ-17	SRR10420394	2009.7	China:Hangzhou	environment	sea shrimp	Newly collected samples
L1	ZJ-18	SRR10420393	2009.7	China:Hangzhou	environment	sea shrimp	Newly collected samples
L1	ZJ-19	SRR10420392	2009.7	China:Hangzhou	environment	sea shrimp	Newly collected samples
L2	ZJ-20	SRR10420391	2009.8	China:Hangzhou	environment	sea shrimp	Newly collected samples
L1	ZJ-21	SRR10420390	2009.8	China:Hangzhou	environment	sea shrimp	Newly collected samples
L1	ZJ-22	SRR10420388	2009.8	China:Hangzhou	environment	sea shrimp	Newly collected samples
L1	ZJ-23	SRR10420387	2009.12	China:Hangzhou	environment	sea shrimp	Newly collected samples
L1	ZJ-24	SRR10420386	2009.12	China:Hangzhou	environment	sea shrimp	Newly collected samples
L1	ZJ-25	SRR10420385	2009.12	China:Hangzhou	environment	sea shrimp	Newly collected samples
L1	ZJ-26	SRR10420384	2009.12	China:Hangzhou	environment	sea shrimp	Newly collected samples
L1	ZJ-27	SRR10420383	2009.12	China:Hangzhou	environment	sea shrimp	Newly collected samples
L1	ZJ-28	SRR10420382	2009.12	China:Hangzhou	environment	sea shrimp	Newly collected samples
L2	ZJ-29	SRR10420381	2009.12	China:Hangzhou	environment	sea shrimp	Newly collected samples
L1	ZJ-31	SRR10420380	2009.12	China:Hangzhou	environment	sea shrimp	Newly collected samples
L1	ZJ-32	SRR10420379	2009.12	China:Hangzhou	environment	sea shrimp	Newly collected samples
L1	ZJ-33	SRR10420377	2009.12	China:Hangzhou	environment	sea shrimp	Newly collected samples
L1	ZJ-36	SRR10420375	2009.12	China:Hangzhou	environment	sea shrimp	Newly collected samples
L1	ZJ-37	SRR10420374	2009.12	China:Hangzhou	environment	sea shrimp	Newly collected samples
L1	ZJ-38	SRR10420373	2009.12	China:Hangzhou	environment	sea shrimp	Newly collected samples
L1	ZJ-40	SRR10420372	2010.3	China:Zhoushan	environment	sea shrimp	Newly collected samples

## Sheet: Supplementary Table S2
Supplementary Table S2. Genetic variants significantly related to the clinical phenotypes of V. vulnificus based on Pyseer and DBGWAS.
Reference or source	Gene	Function
[19]	purH	Bifunctional purine biosynthesis protein purH
[20]	pldA	Phospholipase A1 precursor
This study	pglA	N,N'-diacetylbacillosaminyl-diphospho-undecaprenol alpha-1,3-N-acetylgalactosaminyltransferase
This study	gmr	Cyclic di-GMP phosphodiesterase Gmr
This study	mbtB	Phenyloxazoline synthase mbtB
This study	tycC	Tyrocidine synthase 3
This study	yiaV	Inner membrane protein yiaV precursor
This study	dsbD	Thiol:disulfide interchange protein dsbD precursor
This study	hsdR	Type-1 restriction enzyme R protein
This study	YJ016_00159	Bacterial Ig-like domain (group 2)
This study	ramA	(R)-stereoselective amidase
This study	wbpA	UDP-N-acetyl-D-glucosamine 6-dehydrogenase
This study	codA	Cytosine deaminase

## Sheet: Supplementary Table S3
Supplementary Table S3. Summary of interactions detected in coadaptation screen.
	All	N1	N2-N166
SNP	464	455	9
Intergenic SNP	53	53	0
Synonymous SNP (Syn)	221	214	7
Nonsynonymous SNP(NonSyn)	177	175	2
NonSyn/Syn	0.8	0.8	0.3
Nonsense SNP	13	13	0
Core gene	34	26	8
Accessory gene	750	0	750

## Sheet: Supplementary Table S4
Supplementary Table S4. Detailed information of coadaptation variants.
Network	Locus	Locus	Gene	Function	SNP type	Gene type
N1	908457	chr1_908457	mrdB	Rod shape-determining protein RodA	nonsyn	Core
N1	908461	chr1_908461	mrdB	Rod shape-determining protein RodA	syn	Core
N1	908467	chr1_908467	mrdB	Rod shape-determining protein RodA	syn	Core
N1	908470	chr1_908470	mrdB	Rod shape-determining protein RodA	syn	Core
N1	908476	chr1_908476	mrdB	Rod shape-determining protein RodA	syn	Core
N1	908482	chr1_908482	mrdB	Rod shape-determining protein RodA	syn	Core
N1	908490	chr1_908490	mrdB	Rod shape-determining protein RodA	syn	Core
N1	908492	chr1_908492	mrdB	Rod shape-determining protein RodA	nonsyn	Core
N1	908493	chr1_908493	mrdB	Rod shape-determining protein RodA	nonsyn	Core
N1	908494	chr1_908494	mrdB	Rod shape-determining protein RodA	syn	Core
N1	908497	chr1_908497	mrdB	Rod shape-determining protein RodA	syn	Core
N1	908498	chr1_908498	mrdB	Rod shape-determining protein RodA	nonsyn	Core
N1	908506	chr1_908506	mrdB	Rod shape-determining protein RodA	syn	Core
N1	908510	chr1_908510	mrdB	Rod shape-determining protein RodA	nonsyn	Core
N1	908512	chr1_908512	mrdB	Rod shape-determining protein RodA	syn	Core
N1	908524	chr1_908524	mrdB	Rod shape-determining protein RodA	syn	Core
N1	908563	chr1_908563	spoVD	Stage V sporulation protein D	nonsyn	Core
N1	960721	chr1_960721	flgE	Flagellar hook protein FlgE	nonsyn	Core
N1	960732	chr1_960732	flgE	Flagellar hook protein FlgE	syn	Core
N1	960744	chr1_960744	flgE	Flagellar hook protein FlgE	syn	Core
N1	960762	chr1_960762	flgE	Flagellar hook protein FlgE	syn	Core
N1	960765	chr1_960765	flgE	Flagellar hook protein FlgE	syn	Core
N1	960774	chr1_960774	flgE	Flagellar hook protein FlgE	syn	Core
N1	960789	chr1_960789	flgE	Flagellar hook protein FlgE	syn	Core
N1	960795	chr1_960795	flgE	Flagellar hook protein FlgE	syn	Core
N1	960797	chr1_960797	flgE	Flagellar hook protein FlgE	nonsyn	Core
N1	960801	chr1_960801	flgE	Flagellar hook protein FlgE	syn	Core
N1	960837	chr1_960837	flgE	Flagellar hook protein FlgE	syn	Core
N1	960842	chr1_960842	flgE	Flagellar hook protein FlgE	nonsyn	Core
N1	960847	chr1_960847	flgE	Flagellar hook protein FlgE	nonsyn	Core
N1	960855	chr1_960855	flgE	Flagellar hook protein FlgE	syn	Core
N1	960864	chr1_960864	flgE	Flagellar hook protein FlgE	syn	Core
N1	961803	chr1_961803	flgE	Flagellar hook protein FlgE	syn	Core
N1	961807	chr1_961807	flgE	Flagellar hook protein FlgE	nonsyn	Core
N1	961809	chr1_961809	flgE	Flagellar hook protein FlgE	syn	Core
N1	961820	chr1_961820	flgE	Flagellar hook protein FlgE	nonsyn	Core
N1	961821	chr1_961821	flgE	Flagellar hook protein FlgE	syn	Core
N1	961824	chr1_961824	flgE	Flagellar hook protein FlgE	syn	Core
N1	961830	chr1_961830	flgE	Flagellar hook protein FlgE	syn	Core
N1	961836	chr1_961836	flgE	Flagellar hook protein FlgE	nonsyn	Core
N1	961842	chr1_961842	flgE	Flagellar hook protein FlgE	syn	Core
N1	961851	chr1_961851	flgE	Flagellar hook protein FlgE	syn	Core
N1	961857	chr1_961857	flgE	Flagellar hook protein FlgE	syn	Core
N1	961867	chr1_961867	flgE	Flagellar hook protein FlgE	nonsyn	Core
N1	961869	chr1_961869	flgE	Flagellar hook protein FlgE	syn	Core
N1	961870	chr1_961870	flgE	Flagellar hook protein FlgE	nonsyn	Core
N1	961872	chr1_961872	flgE	Flagellar hook protein FlgE	syn	Core
N1	961873	chr1_961873	flgE	Flagellar hook protein FlgE	nonsyn	Core
N1	961874	chr1_961874	flgE	Flagellar hook protein FlgE	nonsyn	Core
N1	961875	chr1_961875	flgE	Flagellar hook protein FlgE	syn	Core
N1	961877	chr1_961877	flgE	Flagellar hook protein FlgE	nonsyn	Core
N1	961881	chr1_961881	flgE	Flagellar hook protein FlgE	syn	Core
N1	961882	chr1_961882	flgE	Flagellar hook protein FlgE	nonsyn	Core
N1	961884	chr1_961884	flgE	Flagellar hook protein FlgE	syn	Core
N1	966858	chr1_966858	--	--	intergenic	Core
N1	966907	chr1_966907	flgK	Flagellar hook-associated protein 1	nonsyn	Core
N1	966911	chr1_966911	flgK	Flagellar hook-associated protein 1	syn	Core
N1	966914	chr1_966914	flgK	Flagellar hook-associated protein 1	syn	Core
N1	966936	chr1_966936	flgK	Flagellar hook-associated protein 1	syn	Core
N1	966944	chr1_966944	flgK	Flagellar hook-associated protein 1	syn	Core
N1	967007	chr1_967007	flgK	Flagellar hook-associated protein 1	syn	Core
N1	967016	chr1_967016	flgK	Flagellar hook-associated protein 1	syn	Core
N1	967106	chr1_967106	flgK	Flagellar hook-associated protein 1	syn	Core
N1	967118	chr1_967118	flgK	Flagellar hook-associated protein 1	syn	Core
N1	967121	chr1_967121	flgK	Flagellar hook-associated protein 1	syn	Core
N1	967123	chr1_967123	flgK	Flagellar hook-associated protein 1	nonsyn	Core
N1	967124	chr1_967124	flgK	Flagellar hook-associated protein 1	syn	Core
N1	967134	chr1_967134	flgK	Flagellar hook-associated protein 1	nonsyn	Core
N1	967135	chr1_967135	flgK	Flagellar hook-associated protein 1	nonsyn	Core
N1	967181	chr1_967181	flgK	Flagellar hook-associated protein 1	syn	Core
N1	967217	chr1_967217	flgK	Flagellar hook-associated protein 1	syn	Core
N1	967226	chr1_967226	flgK	Flagellar hook-associated protein 1	syn	Core
N1	967349	chr1_967349	flgK	Flagellar hook-associated protein 1	syn	Core
N1	967361	chr1_967361	flgK	Flagellar hook-associated protein 1	syn	Core
N1	967373	chr1_967373	flgK	Flagellar hook-associated protein 1	syn	Core
N1	967385	chr1_967385	flgK	Flagellar hook-associated protein 1	syn	Core
N1	967391	chr1_967391	flgK	Flagellar hook-associated protein 1	syn	Core
N1	967404	chr1_967404	flgK	Flagellar hook-associated protein 1	nonsyn	Core
N1	967406	chr1_967406	flgK	Flagellar hook-associated protein 1	syn	Core
N1	967434	chr1_967434	flgK	Flagellar hook-associated protein 1	nonsyn	Core
N1	967436	chr1_967436	flgK	Flagellar hook-associated protein 1	nonsyn	Core
N1	967472	chr1_967472	flgK	Flagellar hook-associated protein 1	syn	Core
N1	967482	chr1_967482	flgK	Flagellar hook-associated protein 1	syn	Core
N1	967487	chr1_967487	flgK	Flagellar hook-associated protein 1	syn	Core
N1	967520	chr1_967520	flgK	Flagellar hook-associated protein 1	syn	Core
N1	967523	chr1_967523	flgK	Flagellar hook-associated protein 1	syn	Core
N1	967526	chr1_967526	flgK	Flagellar hook-associated protein 1	syn	Core
N1	967532	chr1_967532	flgK	Flagellar hook-associated protein 1	syn	Core
N1	967537	chr1_967537	flgK	Flagellar hook-associated protein 1	nonsyn	Core
N1	967538	chr1_967538	flgK	Flagellar hook-associated protein 1	syn	Core
N1	967541	chr1_967541	flgK	Flagellar hook-associated protein 1	syn	Core
N1	967550	chr1_967550	flgK	Flagellar hook-associated protein 1	syn	Core
N1	967553	chr1_967553	flgK	Flagellar hook-associated protein 1	syn	Core
N1	967556	chr1_967556	flgK	Flagellar hook-associated protein 1	syn	Core
N1	967559	chr1_967559	flgK	Flagellar hook-associated protein 1	syn	Core
N1	967562	chr1_967562	flgK	Flagellar hook-associated protein 1	syn	Core
N1	967564	chr1_967564	flgK	Flagellar hook-associated protein 1	nonsyn	Core
N1	967577	chr1_967577	flgK	Flagellar hook-associated protein 1	syn	Core
N1	967583	chr1_967583	flgK	Flagellar hook-associated protein 1	syn	Core
N1	967598	chr1_967598	flgK	Flagellar hook-associated protein 1	syn	Core
N1	967601	chr1_967601	flgK	Flagellar hook-associated protein 1	syn	Core
N1	967602	chr1_967602	flgK	Flagellar hook-associated protein 1	nonsyn	Core
N1	967619	chr1_967619	flgK	Flagellar hook-associated protein 1	syn	Core
N1	967622	chr1_967622	flgK	Flagellar hook-associated protein 1	syn	Core
N1	967625	chr1_967625	flgK	Flagellar hook-associated protein 1	syn	Core
N1	967637	chr1_967637	flgK	Flagellar hook-associated protein 1	syn	Core
N1	967652	chr1_967652	flgK	Flagellar hook-associated protein 1	syn	Core
N1	967654	chr1_967654	flgK	Flagellar hook-associated protein 1	nonsyn	Core
N1	967655	chr1_967655	flgK	Flagellar hook-associated protein 1	syn	Core
N1	967664	chr1_967664	flgK	Flagellar hook-associated protein 1	syn	Core
N1	967668	chr1_967668	flgK	Flagellar hook-associated protein 1	syn	Core
N1	967670	chr1_967670	flgK	Flagellar hook-associated protein 1	nonsyn	Core
N1	967673	chr1_967673	flgK	Flagellar hook-associated protein 1	syn	Core
N1	967679	chr1_967679	flgK	Flagellar hook-associated protein 1	syn	Core
N1	967691	chr1_967691	flgK	Flagellar hook-associated protein 1	syn	Core
N1	967692	chr1_967692	flgK	Flagellar hook-associated protein 1	syn	Core
N1	967700	chr1_967700	flgK	Flagellar hook-associated protein 1	syn	Core
N1	967704	chr1_967704	flgK	Flagellar hook-associated protein 1	nonsyn	Core
N1	967706	chr1_967706	flgK	Flagellar hook-associated protein 1	syn	Core
N1	967718	chr1_967718	flgK	Flagellar hook-associated protein 1	syn	Core
N1	967730	chr1_967730	flgK	Flagellar hook-associated protein 1	syn	Core
N1	967742	chr1_967742	flgK	Flagellar hook-associated protein 1	syn	Core
N1	967757	chr1_967757	flgK	Flagellar hook-associated protein 1	syn	Core
N1	968003	chr1_968003	flgK	Flagellar hook-associated protein 1	syn	Core
N1	968009	chr1_968009	flgK	Flagellar hook-associated protein 1	syn	Core
N1	968012	chr1_968012	flgK	Flagellar hook-associated protein 1	syn	Core
N1	968024	chr1_968024	flgK	Flagellar hook-associated protein 1	syn	Core
N1	968072	chr1_968072	flgK	Flagellar hook-associated protein 1	syn	Core
N1	968102	chr1_968102	flgK	Flagellar hook-associated protein 1	syn	Core
N1	968111	chr1_968111	flgK	Flagellar hook-associated protein 1	syn	Core
N1	968246	chr1_968246	flgK	Flagellar hook-associated protein 1	syn	Core
N1	968309	chr1_968309	flgK	Flagellar hook-associated protein 1	syn	Core
N1	968345	chr1_968345	flgK	Flagellar hook-associated protein 1	syn	Core
N1	968435	chr1_968435	flgK	Flagellar hook-associated protein 1	syn	Core
N1	968558	chr1_968558	flgK	Flagellar hook-associated protein 1	syn	Core
N1	968768	chr1_968768	flgK	Flagellar hook-associated protein 1	syn	Core
N1	968931	chr1_968931	flgL	Flagellar hook-associated protein 3	syn	Core
N1	968961	chr1_968961	flgL	Flagellar hook-associated protein 3	syn	Core
N1	968979	chr1_968979	flgL	Flagellar hook-associated protein 3	syn	Core
N1	969006	chr1_969006	flgL	Flagellar hook-associated protein 3	syn	Core
N1	969007	chr1_969007	flgL	Flagellar hook-associated protein 3	nonsyn	Core
N1	969013	chr1_969013	flgL	Flagellar hook-associated protein 3	nonsyn	Core
N1	969016	chr1_969016	flgL	Flagellar hook-associated protein 3	syn	Core
N1	969180	chr1_969180	flgL	Flagellar hook-associated protein 3	syn	Core
N1	969204	chr1_969204	flgL	Flagellar hook-associated protein 3	syn	Core
N1	969278	chr1_969278	flgL	Flagellar hook-associated protein 3	nonsyn	Core
N1	969288	chr1_969288	flgL	Flagellar hook-associated protein 3	syn	Core
N1	969358	chr1_969358	flgL	Flagellar hook-associated protein 3	syn	Core
N1	969420	chr1_969420	flgL	Flagellar hook-associated protein 3	syn	Core
N1	969459	chr1_969459	flgL	Flagellar hook-associated protein 3	syn	Core
N1	969474	chr1_969474	flgL	Flagellar hook-associated protein 3	syn	Core
N1	969486	chr1_969486	flgL	Flagellar hook-associated protein 3	syn	Core
N1	969492	chr1_969492	flgL	Flagellar hook-associated protein 3	syn	Core
N1	969495	chr1_969495	flgL	Flagellar hook-associated protein 3	syn	Core
N1	969501	chr1_969501	flgL	Flagellar hook-associated protein 3	syn	Core
N1	969510	chr1_969510	flgL	Flagellar hook-associated protein 3	syn	Core
N1	969516	chr1_969516	flgL	Flagellar hook-associated protein 3	syn	Core
N1	969522	chr1_969522	flgL	Flagellar hook-associated protein 3	syn	Core
N1	969523	chr1_969523	flgL	Flagellar hook-associated protein 3	syn	Core
N1	969525	chr1_969525	flgL	Flagellar hook-associated protein 3	nonsyn	Core
N1	969531	chr1_969531	flgL	Flagellar hook-associated protein 3	syn	Core
N1	969552	chr1_969552	flgL	Flagellar hook-associated protein 3	syn	Core
N1	969561	chr1_969561	flgL	Flagellar hook-associated protein 3	syn	Core
N1	969564	chr1_969564	flgL	Flagellar hook-associated protein 3	syn	Core
N1	969567	chr1_969567	flgL	Flagellar hook-associated protein 3	syn	Core
N1	969573	chr1_969573	flgL	Flagellar hook-associated protein 3	syn	Core
N1	969580	chr1_969580	flgL	Flagellar hook-associated protein 3	nonsyn	Core
N1	969587	chr1_969587	flgL	Flagellar hook-associated protein 3	nonsyn	Core
N1	969699	chr1_969699	flgL	Flagellar hook-associated protein 3	syn	Core
N1	969765	chr1_969765	flgL	Flagellar hook-associated protein 3	syn	Core
N1	969819	chr1_969819	flgL	Flagellar hook-associated protein 3	syn	Core
N1	969864	chr1_969864	--	--	intergenic	Core
N1	970046	chr1_970046	--	--	intergenic	Core
N1	970092	chr1_970092	--	--	intergenic	Core
N1	970233	chr1_970233	--	--	intergenic	Core
N1	970246	chr1_970246	--	--	intergenic	Core
N1	1480917	chr1_1480917	--	--	intergenic	Core
N1	1481098	chr1_1481098	YJ016_01395	hypothetical protein	syn	Core
N1	1481191	chr1_1481191	YJ016_01395	hypothetical protein	syn	Core
N1	1481199	chr1_1481199	YJ016_01395	hypothetical protein	nonsyn	Core
N1	1481200	chr1_1481200	YJ016_01395	hypothetical protein	syn	Core
N1	1481203	chr1_1481203	YJ016_01395	hypothetical protein	syn	Core
N1	1481215	chr1_1481215	YJ016_01395	hypothetical protein	syn	Core
N1	1481216	chr1_1481216	YJ016_01395	hypothetical protein	nonsyn	Core
N1	1481218	chr1_1481218	YJ016_01395	hypothetical protein	syn	Core
N1	2324465	chr1_2324465	YJ016_02174	hypothetical protein	syn	Core
N1	2324630	chr1_2324630	YJ016_02174	hypothetical protein	syn	Core
N1	2752786	chr1_2752786	glmM	Phosphoglucosamine mutase	syn	Core
N1	2753336	chr1_2753336	--	--	intergenic	Core
N1	3006626	chr1_3006626	YJ016_02801	hypothetical protein	nonsyn	Core
N1	3006672	chr1_3006672	YJ016_02801	hypothetical protein	syn	Core
N1	3006695	chr1_3006695	YJ016_02801	hypothetical protein	syn	Core
N1	3006696	chr1_3006696	YJ016_02801	hypothetical protein	syn	Core
N1	3006721	chr1_3006721	YJ016_02801	hypothetical protein	nonsyn	Core
N1	3006732	chr1_3006732	--	--	intergenic	Core
N1	3006735	chr1_3006735	--	--	intergenic	Core
N1	3006750	chr1_3006750	--	--	intergenic	Core
N1	3006754	chr1_3006754	--	--	intergenic	Core
N1	3006760	chr1_3006760	YJ016_02802	hypothetical protein	nonsense	Core
N1	3020143	chr1_3020143	csgD	CsgBAC operon transcriptional regulatory protein	nonsyn	Core
N1	3342687	chr1_3342687	glmU	Bifunctional protein GlmU	nonsyn	Core
N1	3342701	chr1_3342701	glmU	Bifunctional protein GlmU	syn	Core
N1	3342830	chr1_3342830	glmU	Bifunctional protein GlmU	syn	Core
N1	3342836	chr1_3342836	glmU	Bifunctional protein GlmU	syn	Core
N1	3342863	chr1_3342863	glmU	Bifunctional protein GlmU	syn	Core
N1	3342869	chr1_3342869	--	--	intergenic	Core
N1	3342873	chr1_3342873	--	--	intergenic	Core
N1	3342886	chr1_3342886	--	--	intergenic	Core
N1	3342889	chr1_3342889	--	--	intergenic	Core
N1	3342890	chr1_3342890	--	--	intergenic	Core
N1	3342892	chr1_3342892	--	--	intergenic	Core
N1	3342893	chr1_3342893	--	--	intergenic	Core
N1	3342897	chr1_3342897	--	--	intergenic	Core
N1	3342899	chr1_3342899	--	--	intergenic	Core
N1	3342942	chr1_3342942	--	--	intergenic	Core
N1	3342943	chr1_3342943	--	--	intergenic	Core
N1	3342944	chr1_3342944	--	--	intergenic	Core
N1	3342947	chr1_3342947	--	--	intergenic	Core
N1	3342954	chr1_3342954	--	--	intergenic	Core
N1	3342955	chr1_3342955	--	--	intergenic	Core
N1	3342958	chr1_3342958	--	--	intergenic	Core
N1	3342960	chr1_3342960	--	--	intergenic	Core
N1	3342965	chr1_3342965	--	--	intergenic	Core
N1	3342968	chr1_3342968	--	--	intergenic	Core
N1	3342997	chr1_3342997	--	--	intergenic	Core
N1	3343000	chr1_3343000	--	--	intergenic	Core
N1	3343005	chr1_3343005	--	--	intergenic	Core
N1	3725775	chr2_371270	YJ016_03452	hypothetical protein	nonsense	Core
N1	3725822	chr2_371317	YJ016_03452	hypothetical protein	nonsense	Core
N1	3725935	chr2_371430	YJ016_03452	hypothetical protein	syn	Core
N1	3726120	chr2_371615	YJ016_03452	hypothetical protein	nonsyn	Core
N1	3726123	chr2_371618	YJ016_03452	hypothetical protein	nonsyn	Core
N1	3726156	chr2_371651	--	--	intergenic	Core
N1	3726194	chr2_371689	--	--	intergenic	Core
N1	3868009	chr2_513504	--	--	intergenic	Core
N1	3868014	chr2_513509	--	--	intergenic	Core
N1	3868045	chr2_513540	--	--	intergenic	Core
N1	3868049	chr2_513544	--	--	intergenic	Core
N1	3868050	chr2_513545	--	--	intergenic	Core
N1	3868052	chr2_513547	--	--	intergenic	Core
N1	3868057	chr2_513552	--	--	intergenic	Core
N1	3868058	chr2_513553	--	--	intergenic	Core
N1	3868059	chr2_513554	--	--	intergenic	Core
N1	3868062	chr2_513557	--	--	intergenic	Core
N1	3868069	chr2_513564	--	--	intergenic	Core
N1	3868951	chr2_514446	glxR	2-hydroxy-3-oxopropionate reductase	syn	Core
N1	4330955	chr2_976450	--	--	intergenic	Core
N1	4330976	chr2_976471	--	--	intergenic	Core
N1	4330982	chr2_976477	--	--	intergenic	Core
N1	4330984	chr2_976479	--	--	intergenic	Core
N1	4330985	chr2_976480	--	--	intergenic	Core
N1	4330990	chr2_976485	--	--	intergenic	Core
N1	4331058	chr2_976553	YJ016_03977	hypothetical protein	nonsyn	Core
N1	4331080	chr2_976575	YJ016_03977	hypothetical protein	syn	Core
N1	4331099	chr2_976594	YJ016_03977	hypothetical protein	nonsyn	Core
N1	4331119	chr2_976614	YJ016_03977	hypothetical protein	syn	Core
N1	4331131	chr2_976626	YJ016_03977	hypothetical protein	syn	Core
N1	4331134	chr2_976629	YJ016_03977	hypothetical protein	syn	Core
N1	4331135	chr2_976630	YJ016_03977	hypothetical protein	nonsyn	Core
N1	4331140	chr2_976635	YJ016_03977	hypothetical protein	syn	Core
N1	4331143	chr2_976638	YJ016_03977	hypothetical protein	syn	Core
N1	4331147	chr2_976642	YJ016_03977	hypothetical protein	nonsyn	Core
N1	4331149	chr2_976644	YJ016_03977	hypothetical protein	nonsyn	Core
N1	4331161	chr2_976656	YJ016_03977	hypothetical protein	syn	Core
N1	4331173	chr2_976668	YJ016_03977	hypothetical protein	syn	Core
N1	4331176	chr2_976671	YJ016_03977	hypothetical protein	syn	Core
N1	4331182	chr2_976677	YJ016_03977	hypothetical protein	syn	Core
N1	4331184	chr2_976679	YJ016_03977	hypothetical protein	nonsyn	Core
N1	4331185	chr2_976680	YJ016_03977	hypothetical protein	syn	Core
N1	4331194	chr2_976689	YJ016_03977	hypothetical protein	syn	Core
N1	4331197	chr2_976692	YJ016_03977	hypothetical protein	syn	Core
N1	4331200	chr2_976695	YJ016_03977	hypothetical protein	syn	Core
N1	4331209	chr2_976704	YJ016_03977	hypothetical protein	syn	Core
N1	4331231	chr2_976726	YJ016_03977	hypothetical protein	nonsyn	Core
N1	4331233	chr2_976728	YJ016_03977	hypothetical protein	syn	Core
N1	4331236	chr2_976731	YJ016_03977	hypothetical protein	syn	Core
N1	4331245	chr2_976740	YJ016_03977	hypothetical protein	syn	Core
N1	4331260	chr2_976755	YJ016_03977	hypothetical protein	syn	Core
N1	4331263	chr2_976758	YJ016_03977	hypothetical protein	syn	Core
N1	4331293	chr2_976788	YJ016_03977	hypothetical protein	syn	Core
N1	4331296	chr2_976791	YJ016_03977	hypothetical protein	syn	Core
N1	4331301	chr2_976796	YJ016_03977	hypothetical protein	nonsyn	Core
N1	4331303	chr2_976798	YJ016_03977	hypothetical protein	nonsyn	Core
N1	4331305	chr2_976800	YJ016_03977	hypothetical protein	nonsyn	Core
N1	4331311	chr2_976806	YJ016_03977	hypothetical protein	syn	Core
N1	4331316	chr2_976811	YJ016_03977	hypothetical protein	nonsyn	Core
N1	4331320	chr2_976815	YJ016_03977	hypothetical protein	syn	Core
N1	4331326	chr2_976821	YJ016_03977	hypothetical protein	syn	Core
N1	4331338	chr2_976833	YJ016_03977	hypothetical protein	syn	Core
N1	4331341	chr2_976836	YJ016_03977	hypothetical protein	syn	Core
N1	4331342	chr2_976837	YJ016_03977	hypothetical protein	nonsyn	Core
N1	4331347	chr2_976842	YJ016_03977	hypothetical protein	syn	Core
N1	4331350	chr2_976845	YJ016_03977	hypothetical protein	syn	Core
N1	4331353	chr2_976848	YJ016_03977	hypothetical protein	syn	Core
N1	4331354	chr2_976849	YJ016_03977	hypothetical protein	nonsyn	Core
N1	4331356	chr2_976851	YJ016_03977	hypothetical protein	syn	Core
N1	4331360	chr2_976855	YJ016_03977	hypothetical protein	nonsyn	Core
N1	4331366	chr2_976861	YJ016_03977	hypothetical protein	syn	Core
N1	4331384	chr2_976879	YJ016_03977	hypothetical protein	nonsyn	Core
N1	4331392	chr2_976887	YJ016_03977	hypothetical protein	syn	Core
N1	4331395	chr2_976890	YJ016_03977	hypothetical protein	syn	Core
N1	4331398	chr2_976893	YJ016_03977	hypothetical protein	nonsyn	Core
N1	4331405	chr2_976900	YJ016_03977	hypothetical protein	syn	Core
N1	4331416	chr2_976911	YJ016_03977	hypothetical protein	syn	Core
N1	4331419	chr2_976914	YJ016_03977	hypothetical protein	syn	Core
N1	4331428	chr2_976923	YJ016_03977	hypothetical protein	syn	Core
N1	4331441	chr2_976936	YJ016_03977	hypothetical protein	nonsyn	Core
N1	4331448	chr2_976943	YJ016_03977	hypothetical protein	nonsyn	Core
N1	4331449	chr2_976944	YJ016_03977	hypothetical protein	syn	Core
N1	4446370	chr2_1091865	clpB1	Chaperone protein ClpB 1	syn	Core
N1	4446371	chr2_1091866	clpB1	Chaperone protein ClpB 1	nonsyn	Core
N1	4446373	chr2_1091868	clpB1	Chaperone protein ClpB 1	syn	Core
N1	4446374	chr2_1091869	clpB1	Chaperone protein ClpB 1	nonsyn	Core
N1	4446383	chr2_1091878	clpB1	Chaperone protein ClpB 1	nonsense	Core
N1	4447008	chr2_1092503	YJ016_04065	hypothetical protein	nonsyn	Core
N1	4447011	chr2_1092506	YJ016_04065	hypothetical protein	nonsyn	Core
N1	4447212	chr2_1092707	YJ016_04065	hypothetical protein	nonsyn	Core
N1	4447242	chr2_1092737	YJ016_04065	hypothetical protein	syn	Core
N1	4447263	chr2_1092758	YJ016_04065	hypothetical protein	nonsyn	Core
N1	4447410	chr2_1092905	YJ016_04066	hypothetical protein	nonsyn	Core
N1	4449426	chr2_1094921	YJ016_04067	Gene 25-like lysozyme	syn	Core
N1	4449445	chr2_1094940	YJ016_04067	Gene 25-like lysozyme	nonsyn	Core
N1	4449495	chr2_1094990	YJ016_04067	Gene 25-like lysozyme	syn	Core
N1	4449534	chr2_1095029	YJ016_04067	Gene 25-like lysozyme	syn	Core
N1	4449535	chr2_1095030	YJ016_04067	Gene 25-like lysozyme	nonsyn	Core
N1	4449690	chr2_1095185	YJ016_04068	ImpE protein	nonsense	Core
N1	4449927	chr2_1095422	YJ016_04068	ImpE protein	nonsyn	Core
N1	4449939	chr2_1095434	YJ016_04068	ImpE protein	nonsyn	Core
N1	4450275	chr2_1095770	YJ016_04068	ImpE protein	nonsense	Core
N1	4450503	chr2_1095998	YJ016_04069	hypothetical protein	syn	Core
N1	4450657	chr2_1096152	YJ016_04069	hypothetical protein	nonsyn	Core
N1	4450999	chr2_1096494	YJ016_04069	hypothetical protein	nonsyn	Core
N1	4451284	chr2_1096779	YJ016_04069	hypothetical protein	nonsyn	Core
N1	4451391	chr2_1096886	YJ016_04069	hypothetical protein	syn	Core
N1	4451578	chr2_1097073	YJ016_04069	hypothetical protein	nonsense	Core
N1	4451658	chr2_1097153	YJ016_04069	hypothetical protein	syn	Core
N1	4451733	chr2_1097228	YJ016_04069	hypothetical protein	nonsyn	Core
N1	4451833	chr2_1097328	YJ016_04069	hypothetical protein	nonsyn	Core
N1	4451860	chr2_1097355	YJ016_04069	hypothetical protein	nonsyn	Core
N1	4452090	chr2_1097585	YJ016_04070	hypothetical protein	nonsyn	Core
N1	4452180	chr2_1097675	YJ016_04070	hypothetical protein	nonsyn	Core
N1	4452201	chr2_1097696	YJ016_04070	hypothetical protein	syn	Core
N1	4452345	chr2_1097840	YJ016_04070	hypothetical protein	nonsyn	Core
N1	4452465	chr2_1097960	YJ016_04070	hypothetical protein	nonsense	Core
N1	4452480	chr2_1097975	YJ016_04070	hypothetical protein	nonsense	Core
N1	4452483	chr2_1097978	YJ016_04070	hypothetical protein	nonsyn	Core
N1	4452501	chr2_1097996	YJ016_04070	hypothetical protein	nonsyn	Core
N1	4452504	chr2_1097999	YJ016_04070	hypothetical protein	nonsyn	Core
N1	4452513	chr2_1098008	YJ016_04070	hypothetical protein	nonsyn	Core
N1	4452531	chr2_1098026	YJ016_04070	hypothetical protein	nonsyn	Core
N1	4452534	chr2_1098029	YJ016_04070	hypothetical protein	nonsyn	Core
N1	4452540	chr2_1098035	YJ016_04070	hypothetical protein	nonsyn	Core
N1	4452552	chr2_1098047	YJ016_04070	hypothetical protein	nonsyn	Core
N1	4452553	chr2_1098048	YJ016_04070	hypothetical protein	nonsyn	Core
N1	4452558	chr2_1098053	YJ016_04070	hypothetical protein	nonsyn	Core
N1	4452561	chr2_1098056	YJ016_04070	hypothetical protein	nonsyn	Core
N1	4452564	chr2_1098059	YJ016_04070	hypothetical protein	nonsense	Core
N1	4452567	chr2_1098062	YJ016_04070	hypothetical protein	nonsyn	Core
N1	4452570	chr2_1098065	YJ016_04070	hypothetical protein	nonsyn	Core
N1	4452576	chr2_1098071	YJ016_04070	hypothetical protein	nonsyn	Core
N1	4452582	chr2_1098077	YJ016_04070	hypothetical protein	nonsyn	Core
N1	4452600	chr2_1098095	YJ016_04070	hypothetical protein	nonsyn	Core
N1	4452603	chr2_1098098	YJ016_04070	hypothetical protein	nonsyn	Core
N1	4452609	chr2_1098104	YJ016_04070	hypothetical protein	nonsyn	Core
N1	4452651	chr2_1098146	YJ016_04070	hypothetical protein	nonsense	Core
N1	4452666	chr2_1098161	YJ016_04070	hypothetical protein	nonsyn	Core
N1	4452687	chr2_1098182	YJ016_04070	hypothetical protein	nonsyn	Core
N1	4452693	chr2_1098188	YJ016_04070	hypothetical protein	nonsyn	Core
N1	4452712	chr2_1098207	YJ016_04070	hypothetical protein	nonsyn	Core
N1	4452713	chr2_1098208	YJ016_04070	hypothetical protein	syn	Core
N1	4452725	chr2_1098220	YJ016_04070	hypothetical protein	syn	Core
N1	4452726	chr2_1098221	YJ016_04070	hypothetical protein	nonsyn	Core
N1	4452759	chr2_1098254	YJ016_04070	hypothetical protein	nonsense	Core
N1	4452831	chr2_1098326	YJ016_04070	hypothetical protein	nonsyn	Core
N1	4452905	chr2_1098400	YJ016_04070	hypothetical protein	syn	Core
N1	4452909	chr2_1098404	YJ016_04070	hypothetical protein	nonsyn	Core
N1	4452957	chr2_1098452	YJ016_04070	hypothetical protein	nonsyn	Core
N1	4453011	chr2_1098506	YJ016_04070	hypothetical protein	nonsyn	Core
N1	4453056	chr2_1098551	YJ016_04070	hypothetical protein	nonsyn	Core
N1	4453230	chr2_1098725	YJ016_04070	hypothetical protein	nonsyn	Core
N1	4453248	chr2_1098743	YJ016_04070	hypothetical protein	nonsyn	Core
N1	4453290	chr2_1098785	YJ016_04070	hypothetical protein	nonsyn	Core
N1	4453302	chr2_1098797	YJ016_04070	hypothetical protein	nonsyn	Core
N1	4453314	chr2_1098809	YJ016_04070	hypothetical protein	nonsyn	Core
N1	4453371	chr2_1098866	YJ016_04070	hypothetical protein	nonsyn	Core
N1	4453386	chr2_1098881	YJ016_04070	hypothetical protein	nonsyn	Core
N1	4453401	chr2_1098896	YJ016_04070	hypothetical protein	nonsyn	Core
N1	4453440	chr2_1098935	YJ016_04070	hypothetical protein	nonsyn	Core
N1	4453459	chr2_1098954	YJ016_04070	hypothetical protein	nonsyn	Core
N1	4453515	chr2_1099010	--	--	intergenic	Core
N1	4453576	chr2_1099071	YJ016_04071	hypothetical protein	syn	Core
N1	4453583	chr2_1099078	YJ016_04071	hypothetical protein	nonsyn	Core
N1	4453584	chr2_1099079	YJ016_04071	hypothetical protein	nonsyn	Core
N1	4453607	chr2_1099102	YJ016_04071	hypothetical protein	nonsyn	Core
N1	4453616	chr2_1099111	YJ016_04071	hypothetical protein	nonsyn	Core
N1	4453631	chr2_1099126	YJ016_04071	hypothetical protein	nonsyn	Core
N1	4453646	chr2_1099141	YJ016_04071	hypothetical protein	nonsyn	Core
N1	4453648	chr2_1099143	YJ016_04071	hypothetical protein	syn	Core
N1	4453655	chr2_1099150	YJ016_04071	hypothetical protein	nonsense	Core
N1	4453658	chr2_1099153	YJ016_04071	hypothetical protein	nonsyn	Core
N1	4453666	chr2_1099161	YJ016_04071	hypothetical protein	syn	Core
N1	4453679	chr2_1099174	YJ016_04071	hypothetical protein	nonsyn	Core
N1	4453688	chr2_1099183	YJ016_04071	hypothetical protein	nonsyn	Core
N1	4453697	chr2_1099192	YJ016_04071	hypothetical protein	syn	Core
N1	4453700	chr2_1099195	YJ016_04071	hypothetical protein	nonsyn	Core
N1	4453701	chr2_1099196	YJ016_04071	hypothetical protein	nonsyn	Core
N1	4453709	chr2_1099204	YJ016_04071	hypothetical protein	nonsyn	Core
N1	4453711	chr2_1099206	YJ016_04071	hypothetical protein	syn	Core
N1	4453721	chr2_1099216	YJ016_04071	hypothetical protein	nonsyn	Core
N1	4453727	chr2_1099222	YJ016_04071	hypothetical protein	nonsyn	Core
N1	4453733	chr2_1099228	YJ016_04071	hypothetical protein	nonsense	Core
N1	4453739	chr2_1099234	YJ016_04071	hypothetical protein	nonsyn	Core
N1	4453760	chr2_1099255	YJ016_04071	hypothetical protein	nonsyn	Core
N1	4453769	chr2_1099264	YJ016_04071	hypothetical protein	nonsyn	Core
N1	4453774	chr2_1099269	YJ016_04071	hypothetical protein	syn	Core
N1	4453775	chr2_1099270	YJ016_04071	hypothetical protein	nonsyn	Core
N1	4453784	chr2_1099279	YJ016_04071	hypothetical protein	nonsyn	Core
N1	4453790	chr2_1099285	YJ016_04071	hypothetical protein	nonsyn	Core
N1	4453794	chr2_1099289	YJ016_04071	hypothetical protein	nonsyn	Core
N1	4453796	chr2_1099291	YJ016_04071	hypothetical protein	nonsyn	Core
N1	4453800	chr2_1099295	YJ016_04071	hypothetical protein	nonsyn	Core
N1	4453801	chr2_1099296	YJ016_04071	hypothetical protein	syn	Core
N1	4453802	chr2_1099297	YJ016_04071	hypothetical protein	nonsyn	Core
N1	4453805	chr2_1099300	YJ016_04071	hypothetical protein	nonsyn	Core
N1	4453808	chr2_1099303	YJ016_04071	hypothetical protein	nonsyn	Core
N1	4453811	chr2_1099306	YJ016_04071	hypothetical protein	nonsyn	Core
N1	4453823	chr2_1099318	YJ016_04071	hypothetical protein	nonsyn	Core
N1	4453864	chr2_1099359	YJ016_04071	hypothetical protein	syn	Core
N1	4453867	chr2_1099362	YJ016_04071	hypothetical protein	syn	Core
N1	4453868	chr2_1099363	YJ016_04071	hypothetical protein	nonsyn	Core
N1	4453874	chr2_1099369	YJ016_04071	hypothetical protein	nonsyn	Core
N1	4453877	chr2_1099372	YJ016_04071	hypothetical protein	nonsyn	Core
N1	4453880	chr2_1099375	YJ016_04071	hypothetical protein	nonsyn	Core
N1	4453883	chr2_1099378	YJ016_04071	hypothetical protein	nonsyn	Core
N1	4453886	chr2_1099381	YJ016_04071	hypothetical protein	nonsyn	Core
N1	4453889	chr2_1099384	YJ016_04071	hypothetical protein	nonsyn	Core
N1	4453892	chr2_1099387	YJ016_04071	hypothetical protein	nonsyn	Core
N1	4453893	chr2_1099388	YJ016_04071	hypothetical protein	nonsyn	Core
N1	4453898	chr2_1099393	YJ016_04071	hypothetical protein	nonsyn	Core
N1	4453902	chr2_1099397	YJ016_04071	hypothetical protein	nonsyn	Core
N1	4453934	chr2_1099429	YJ016_04071	hypothetical protein	nonsyn	Core
N1	4453940	chr2_1099435	YJ016_04071	hypothetical protein	nonsyn	Core
N1	4453946	chr2_1099441	YJ016_04071	hypothetical protein	nonsyn	Core
N1	4453949	chr2_1099444	YJ016_04071	hypothetical protein	nonsyn	Core
N1	4453952	chr2_1099447	YJ016_04071	hypothetical protein	nonsyn	Core
N1	4453957	chr2_1099452	YJ016_04071	hypothetical protein	syn	Core
N1	4453964	chr2_1099459	YJ016_04071	hypothetical protein	nonsyn	Core
N1	4453967	chr2_1099462	YJ016_04071	hypothetical protein	nonsyn	Core
N1	4453970	chr2_1099465	YJ016_04071	hypothetical protein	nonsyn	Core
N1	4453973	chr2_1099468	YJ016_04071	hypothetical protein	nonsyn	Core
N1	4454015	chr2_1099510	YJ016_04071	hypothetical protein	nonsyn	Core
N1	4454427	chr2_1099922	YJ016_04072	hypothetical protein	nonsyn	Core
N1	4454445	chr2_1099940	YJ016_04072	hypothetical protein	nonsyn	Core
N1	4466899	chr2_1112394	prkC_2	Serine/threonine-protein kinase PrkC	nonsyn	Core
N1	4497285	chr2_1142780	alr_2	Alanine racemase	syn	Core
N2			amtB_2	Ammonia channel precursor		Accessory
N2			can	Carbonic anhydrase 2		Accessory
N2			cgtA	GTPase Obg/CgtA		Accessory
N2			chbA	N,N'-diacetylchitobiose-specific phosphotransferase enzyme IIA component		Accessory
N2			cheW_3	Chemotaxis protein CheW		Accessory
N2			cysC	Adenylyl-sulfate kinase		Accessory
N2			deoA	Thymidine phosphorylase		Accessory
N2			dppB_3	Dipeptide transport system permease protein DppB		Accessory
N2			emrD_1	Multidrug resistance protein D		Accessory
N2			fdhF_1	Formate dehydrogenase H		Accessory
N2			group_2804	Glycosyl hydrolase family 9		Accessory
N2			group_2814	hypothetical protein		Accessory
N2			group_28140	Oligopeptide transport ATP-binding protein OppD		Accessory
N2			group_292	hypothetical protein		Accessory
N2			group_3332	hypothetical protein		Accessory
N2			group_5623	putative peptidase		Accessory
N2			group_5738	Peptidase M15		Accessory
N2			group_5755	HIT-like protein		Accessory
N2			group_5770	hypothetical protein		Accessory
N2			group_5834	hypothetical protein		Accessory
N2			group_5873	MgtC family protein		Accessory
N2			group_5888	translation initiation factor Sui1		Accessory
N2			group_5963	putative lipoprotein YiaD precursor		Accessory
N2			group_6716	bifunctional proline dehydrogenase/pyrroline-5-carboxylate dehydrogenase		Accessory
N2			lcfB_2	Long-chain-fatty-acid--CoA ligase		Accessory
N2			licC_1	Lichenan permease IIC component		Accessory
N2			lysC_2	Lysine-sensitive aspartokinase 3		Accessory
N2			manA_1	Mannose-6-phosphate isomerase		Accessory
N2			mutY	A/G-specific adenine glycosylase		Accessory
N2			oppB	Oligopeptide transport system permease protein OppB		Accessory
N2			pgtB	Phosphoglycerate transport system sensor protein PgtB		Accessory
N2			ppsA	Phosphoenolpyruvate synthase		Accessory
N2			rhlE_4	ATP-dependent RNA helicase RhlE		Accessory
N2			rplY	50S ribosomal protein L25		Accessory
N2			rutD_1	Alpha/beta hydrolase family protein		Accessory
N2			serB	Phosphoserine phosphatase		Accessory
N2			xylR	Xylose operon regulatory protein		Accessory
N2			ydjZ	TVP38/TMEM64 family inner membrane protein YdjZ		Accessory
N2			yeiP	Elongation factor P-like protein		Accessory
N2			yfiN	putative diguanylate cyclase YfiN		Accessory
N2			yhbY	RNA-binding protein YhbY		Accessory
N2			yiaM	2,3-diketo-L-gulonate TRAP transporter small permease protein YiaM		Accessory
N3			cadC_3	Transcriptional activator CadC		Accessory
N3			dcuD_1	Putative cryptic C4-dicarboxylate transporter DcuD		Accessory
N3			group_1506	hypothetical protein		Accessory
N3			group_1514	hypothetical protein		Accessory
N3			group_17	hypothetical protein		Accessory
N3			group_1906	hypothetical protein		Accessory
N3			group_2188	hypothetical protein		Accessory
N3			group_2359	Pas factor saposin fold protein		Accessory
N3			group_2573	hypothetical protein		Accessory
N3			group_27	Integrase core domain protein		Accessory
N3			group_271	hypothetical protein		Accessory
N3			group_2978	Osmolarity sensor protein EnvZ		Accessory
N3			group_3470	hypothetical protein		Accessory
N3			group_3499	hypothetical protein		Accessory
N3			group_3604	hypothetical protein		Accessory
N3			group_3784	hypothetical protein		Accessory
N3			group_4055	hypothetical protein		Accessory
N3			group_4086	hypothetical protein		Accessory
N3			group_453	hypothetical protein		Accessory
N3			group_461	Peptidase family M23		Accessory
N3			group_4880	Flp/Fap pilin component		Accessory
N3			group_5202	hypothetical protein		Accessory
N3			group_651	hypothetical protein		Accessory
N3			group_685	Lipid A biosynthesis (KDO)2-(lauroyl)-lipid IVA acyltransferase		Accessory
N3			group_7180	hypothetical protein		Accessory
N3			group_7747	hypothetical protein		Accessory
N3			hemR	Hemin receptor precursor		Accessory
N3			group_98	hypothetical protein		Accessory
N3			hddC	D-glycero-alpha-D-manno-heptose 1-phosphate guanylyltransferase		Accessory
N3			lexA_2	type I restriction enzyme EcoKI subunit R		Accessory
N3			nodD2_1	Nodulation protein D 2		Accessory
N3			ompR_1	Transcriptional regulatory protein OmpR		Accessory
N3			parE1_1	Toxin ParE1		Accessory
N3			pglF_2	UDP-N-acetyl-alpha-D-glucosamine C6 dehydratase		Accessory
N3			ppsC	Phthiocerol synthesis polyketide synthase type I PpsC		Accessory
N3			syrM1	HTH-type transcriptional regulator SyrM 1		Accessory
N3			ycgF	Blue light- and temperature-regulated antirepressor YcgF		Accessory
N4			araQ_1	L-arabinose transport system permease protein AraQ		Accessory
N4			bepC_1	Outer membrane efflux protein BepC precursor		Accessory
N4			betC	Choline-sulfatase		Accessory
N4			chiP_1	Chitoporin precursor		Accessory
N4			cusR	Transcriptional regulatory protein CusR		Accessory
N4			dnaG	DNA primase		Accessory
N4			glcA	Glucan endo-1,3-beta-glucosidase A1 precursor		Accessory
N4			groL_1	60 kDa chaperonin		Accessory
N4			groS_1	10 kDa chaperonin		Accessory
N4			group_12	photosystem I assembly protein Ycf3		Accessory
N4			group_1807	hypothetical protein		Accessory
N4			group_1894	hypothetical protein		Accessory
N4			group_2160	hypothetical protein		Accessory
N4			group_227	Fimbrial Usher protein		Accessory
N4			group_264	Chitinase A precursor		Accessory
N4			group_2929	hypothetical protein		Accessory
N4			group_3358	hypothetical protein		Accessory
N4			group_436	hypothetical protein		Accessory
N4			group_454	Endonuclease/Exonuclease/phosphatase family protein		Accessory
N4			group_7610	hypothetical protein		Accessory
N4			group_919	Multidrug resistance protein NorM		Accessory
N4			lacF	Lactose transport system permease protein LacF		Accessory
N4			lacZ	Beta-galactosidase		Accessory
N4			lcfB	Long-chain-fatty-acid--CoA ligase		Accessory
N4			nupX_1	Nucleoside permease NupX		Accessory
N4			pctC_4	Methyl-accepting chemotaxis protein PctC		Accessory
N4			pelX	Pectate disaccharide-lyase precursor		Accessory
N4			potE	Putrescine-ornithine antiporter		Accessory
N4			purR_1	HTH-type transcriptional repressor PurR		Accessory
N4			ramA_1	(R)-stereoselective amidase		Accessory
N4			rfaQ	Lipopolysaccharide core heptosyltransferase RfaQ		Accessory
N4			sglT_1	Sodium/glucose cotransporter		Accessory
N4			ttcA	tRNA 2-thiocytidine biosynthesis protein TtcA		Accessory
N4			yedQ_1	putative diguanylate cyclase AdrA		Accessory
N5			bvgA_1	Virulence factors putative positive transcription regulator BvgA		Accessory
N5			cbh	Linear amide C-N hydrolases, choloylglycine hydrolase family		Accessory
N5			exbD_2	Biopolymer transport protein ExbD		Accessory
N5			flaD_3	Flagellin D		Accessory
N5			group_120	hypothetical protein		Accessory
N5			group_1369	PBP superfamily domain protein		Accessory
N5			group_1614	Acyltransferase family protein		Accessory
N5			group_172	hypothetical protein		Accessory
N5			group_2627	Glutathione-dependent formaldehyde-activating enzyme		Accessory
N5			group_32	hypothetical protein		Accessory
N5			group_362	hypothetical protein		Accessory
N5			group_38	hypothetical protein		Accessory
N5			group_3831	Cyclic di-GMP phosphodiesterase response regulator RpfG		Accessory
N5			group_3896	hypothetical protein		Accessory
N5			group_5	hypothetical protein		Accessory
N5			group_504	HTH-type transcriptional regulator YidZ		Accessory
N5			group_539	hypothetical protein		Accessory
N5			group_552	hypothetical protein		Accessory
N5			group_8	haloacid dehalogenase-like hydrolase		Accessory
N5			mtlA	PTS system mannitol-specific EIICBA component		Accessory
N5			mtlR	Mannitol operon repressor		Accessory
N5			nagA_1	N-acetylglucosamine-6-phosphate deacetylase		Accessory
N5			nanA	N-acetylneuraminate lyase		Accessory
N5			nanM_2	N-acetylneuraminate epimerase precursor		Accessory
N5			ompL_4	Porin-like protein L precursor		Accessory
N5			ptsG_1	PTS system glucose-specific EIICB component		Accessory
N5			ulaE	L-ribulose-5-phosphate 3-epimerase UlaE		Accessory
N5			virS	HTH-type transcriptional regulator VirS		Accessory
N5			yqjA	Inner membrane protein YqjA		Accessory
N6			acpP_1	Acyl carrier protein		Accessory
N6			amy_1	Alpha-amylase precursor		Accessory
N6			avtA	Valine--pyruvate aminotransferase		Accessory
N6			bioA	Adenosylmethionine-8-amino-7-oxononanoate aminotransferase		Accessory
N6			btuF	Vitamin B12-binding protein precursor		Accessory
N6			cspV_3	Cold shock protein CspV		Accessory
N6			csxA	Exo-beta-D-glucosaminidase precursor		Accessory
N6			dosP_2	Oxygen sensor protein DosP		Accessory
N6			fieF	Ferrous-iron efflux pump FieF		Accessory
N6			frdD	Fumarate reductase subunit D		Accessory
N6			gppA	Guanosine-5'-triphosphate,3'-diphosphate pyrophosphatase		Accessory
N6			groS_2	10 kDa chaperonin		Accessory
N6			group_11959	hypothetical protein		Accessory
N6			group_11979	putative acetyltransferase		Accessory
N6			group_131	NAD dependent epimerase/dehydratase family protein		Accessory
N6			group_932	hypothetical protein		Accessory
N6			group_938	hypothetical protein		Accessory
N6			ptrA_1	Peptidase M16 inactive domain protein		Accessory
N6			rlmB_1	23S rRNA (guanosine-2'-O-)-methyltransferase RlmB		Accessory
N6			xcpT_2	hypothetical protein		Accessory
N6			ybaN	Inner membrane protein YbaN		Accessory
N6			ybjI	Flavin mononucleotide phosphatase YbjI		Accessory
N6			ycf3	photosystem I assembly protein Ycf3		Accessory
N6			yeaD	Putative glucose-6-phosphate 1-epimerase		Accessory
N6			ypwA	Thermostable carboxypeptidase 1		Accessory
N7			aceE	Pyruvate dehydrogenase E1 component		Accessory
N7			cfa	Cyclopropane-fatty-acyl-phospholipid synthase		Accessory
N7			chrR	Anti-sigma-E factor ChrR		Accessory
N7			ctpH_6	Methyl-accepting chemotaxis protein CtpH		Accessory
N7			envR	putative acrEF/envCD operon repressor		Accessory
N7			gluQ	Glutamyl-Q tRNA(Asp) synthetase		Accessory
N7			gmr_8	Cyclic di-GMP phosphodiesterase Gmr		Accessory
N7			group_146	47 kDa outer membrane protein precursor		Accessory
N7			group_1560	hypothetical protein		Accessory
N7			group_1565	hypothetical protein		Accessory
N7			group_1590	dihydroneopterin triphosphate pyrophosphatase		Accessory
N7			group_1787	hypothetical protein		Accessory
N7			group_1830	hypothetical protein		Accessory
N7			group_813	Bacterial extracellular solute-binding proteins, family 3		Accessory
N7			group_820	hypothetical protein		Accessory
N7			group_824	hypothetical protein		Accessory
N7			group_988	hypothetical protein		Accessory
N7			iaaA	Isoaspartyl peptidase precursor		Accessory
N7			phbC	Poly-beta-hydroxybutyrate polymerase		Accessory
N7			recX	Regulatory protein RecX		Accessory
N7			rlmG	Ribosomal RNA large subunit methyltransferase G		Accessory
N7			rnr	Ribonuclease R		Accessory
N7			rpmE2	50S ribosomal protein L31 type B		Accessory
N7			topB	DNA topoisomerase 3		Accessory
N8			apnhaP	Na(+)/H(+) antiporter ApNhaP		Accessory
N8			cat	Chloramphenicol acetyltransferase		Accessory
N8			dauA	C4-dicarboxylic acid transporter DauA		Accessory
N8			dppB_1	Dipeptide transport system permease protein DppB		Accessory
N8			epsN	Putative pyridoxal phosphate-dependent aminotransferase EpsN		Accessory
N8			galE_1	UDP-glucose 4-epimerase		Accessory
N8			group_1225	Oxygen sensor protein DosP		Accessory
N8			group_1323	hypothetical protein		Accessory
N8			group_136	Bacterial extracellular solute-binding proteins, family 3		Accessory
N8			group_1405	C4-dicarboxylate transport sensor protein DctB		Accessory
N8			group_302	hypothetical protein		Accessory
N8			group_3971	hypothetical protein		Accessory
N8			group_442	hypothetical protein		Accessory
N8			group_92	hypothetical protein		Accessory
N8			group_927	hypothetical protein		Accessory
N8			kdgM	Oligogalacturonate-specific porin KdgM precursor		Accessory
N8			macB_1	Macrolide export ATP-binding/permease protein MacB		Accessory
N8			pglF	UDP-N-acetyl-alpha-D-glucosamine C6 dehydratase		Accessory
N8			ripA_1	HTH-type transcriptional repressor of iron proteins A		Accessory
N8			siaP	Sialic acid-binding periplasmic protein SiaP precursor		Accessory
N8			ydaD	General stress protein 39		Accessory
N9			bcr	Bicyclomycin resistance protein		Accessory
N9			ccmF_2	Cytochrome c-type biogenesis protein CcmF		Accessory
N9			gapA	Glyceraldehyde-3-phosphate dehydrogenase A		Accessory
N9			garK	Glycerate 2-kinase		Accessory
N9			group_301	hypothetical protein		Accessory
N9			group_3258	type I restriction enzyme EcoKI subunit R		Accessory
N9			group_3339	General secretion pathway, M protein		Accessory
N9			group_3351	hypothetical protein		Accessory
N9			hisE	Phosphoribosyl-ATP pyrophosphatase		Accessory
N9			luxU	Phosphorelay protein LuxU		Accessory
N9			mreD	Rod shape-determining protein MreD		Accessory
N9			nudF_2	ADP-ribose pyrophosphatase		Accessory
N9			pnuC	Nicotinamide riboside transporter PnuC		Accessory
N9			rplR	50S ribosomal protein L18		Accessory
N9			sucD	Succinyl-CoA ligase [ADP-forming] subunit alpha		Accessory
N9			uvrB	UvrABC system protein B		Accessory
N9			ypjD	Inner membrane protein YpjD		Accessory
N10			calB_2	Coniferyl aldehyde dehydrogenase		Accessory
N10			fucA	L-fuculose phosphate aldolase		Accessory
N10			fucK	L-fuculokinase		Accessory
N10			group_1196	hypothetical protein		Accessory
N10			group_1821	CsgBAC operon transcriptional regulatory protein		Accessory
N10			group_1824	hypothetical protein		Accessory
N10			group_2055	hypothetical protein		Accessory
N10			group_2069	hypothetical protein		Accessory
N10			group_4797	hypothetical protein		Accessory
N10			group_636	hypothetical protein		Accessory
N10			group_656	hypothetical protein		Accessory
N10			group_7873	hypothetical protein		Accessory
N10			lnpA	phosphoglycerol transferase I		Accessory
N10			polC_1	DNA polymerase III PolC-type		Accessory
N10			speE	spermidine synthase		Accessory
N10			tehB	putative S-adenosyl-L-methionine-dependent methyltransferase TehB		Accessory
N11			atsA_2	Arylsulfatase		Accessory
N11			cysB	HTH-type transcriptional regulator CysB		Accessory
N11			dnaN	DNA polymerase III subunit beta		Accessory
N11			group_3123	hypothetical protein		Accessory
N11			group_3194	CO2+/MG2+ efflux protein ApaG		Accessory
N11			group_3195	Bacterial SH3 domain protein		Accessory
N11			group_3244	hypothetical protein		Accessory
N11			hemG	Protoporphyrinogen IX dehydrogenase [menaquinone]		Accessory
N11			hemN_3	Oxygen-independent coproporphyrinogen-III oxidase 1		Accessory
N11			mmsB	3-hydroxyisobutyrate dehydrogenase		Accessory
N11			oppD_1	Oligopeptide transport ATP-binding protein OppD		Accessory
N11			pilQ	Type IV pilus biogenesis and competence protein PilQ precursor		Accessory
N11			purB	Adenylosuccinate lyase		Accessory
N11			rpoN	RNA polymerase sigma-54 factor		Accessory
N11			ywrO_1	General stress protein 14		Accessory
N12			benM	HTH-type transcriptional regulator BenM		Accessory
N12			group_1154	Acetyltransferase (GNAT) family protein		Accessory
N12			group_11887	Response regulator PleD		Accessory
N12			group_188	4-oxalocrotonate tautomerase		Accessory
N12			group_2284	hypothetical protein		Accessory
N12			group_3401	hypothetical protein		Accessory
N12			group_4039	Exopolysaccharide synthesis, ExoD		Accessory
N12			group_762	Cystathionine beta-lyase PatB		Accessory
N12			group_7837	hypothetical protein		Accessory
N12			group_944	hypothetical protein		Accessory
N12			licH_1	putative 6-phospho-beta-glucosidase		Accessory
N12			norW	Nitric oxide reductase FlRd-NAD(+) reductase		Accessory
N12			relF	Phd_YefM		Accessory
N12			ydaF_4	Putative ribosomal N-acetyltransferase YdaF		Accessory
N13			bglK	Beta-glucoside kinase		Accessory
N13			clpB1_2	Chaperone protein ClpB 1		Accessory
N13			group_15774	hypothetical protein		Accessory
N13			group_1703	OmpA family protein		Accessory
N13			group_2043	hypothetical protein		Accessory
N13			group_2198	hypothetical protein		Accessory
N13			group_2277	Calcineurin-like phosphoesterase		Accessory
N13			group_2458	hypothetical protein		Accessory
N13			group_2550	hypothetical protein		Accessory
N13			group_2559	hypothetical protein		Accessory
N13			group_8129	ABC transporter substrate binding protein		Accessory
N13			group_8321	hypothetical protein		Accessory
N13			group_8385	hypothetical protein		Accessory
N13			ligE	Beta-etherase		Accessory
N14			bltD_2	Spermine/spermidine acetyltransferase		Accessory
N14			cobB_1	NAD-dependent protein deacetylase		Accessory
N14			group_16301	hypothetical protein		Accessory
N14			group_1923	hypothetical protein		Accessory
N14			group_1935	hypothetical protein		Accessory
N14			group_2182	hypothetical protein		Accessory
N14			group_3513	hypothetical protein		Accessory
N14			group_4102	Apolipoprotein A1/A4/E domain protein		Accessory
N14			group_4155	Phage related protein		Accessory
N14			group_4761	hypothetical protein		Accessory
N14			group_6128	hypothetical protein		Accessory
N14			group_8782	Lipase (class 3)		Accessory
N14			rhtB_5	Homoserine/homoserine lactone efflux protein		Accessory
N15			bamC	Outer membrane protein assembly factor BamC precursor		Accessory
N15			dhbE_2	2,3-dihydroxybenzoate-AMP ligase		Accessory
N15			group_2753	O-Antigen ligase		Accessory
N15			holD	DNA polymerase III subunit psi		Accessory
N15			ldhA	D-lactate dehydrogenase		Accessory
N15			lpxD	UDP-3-O-(3-hydroxymyristoyl)glucosamine N-acyltransferase		Accessory
N15			lpxK	Tetraacyldisaccharide 4'-kinase		Accessory
N15			pphB	Serine/threonine-protein phosphatase 2		Accessory
N15			prfC	Peptide chain release factor 3		Accessory
N15			purN	Phosphoribosylglycinamide formyltransferase		Accessory
N16			ccmC	Heme exporter protein C		Accessory
N16			dppC_2	Dipeptide transport system permease protein DppC		Accessory
N16			glnB_1	Nitrogen regulatory protein P-II		Accessory
N16			glnB_2	Nitrogen regulatory protein P-II		Accessory
N16			group_7663	hypothetical protein		Accessory
N16			metF	5,10-methylenetetrahydrofolate reductase		Accessory
N16			rpsB	30S ribosomal protein S2		Accessory
N16			torR	TorCAD operon transcriptional regulatory protein TorR		Accessory
N16			yqaA	Inner membrane protein YqaA		Accessory
N17			btr_2	HTH-type transcriptional activator Btr		Accessory
N17			frdC	Fumarate reductase subunit C		Accessory
N17			group_1165	hypothetical protein		Accessory
N17			group_11875	hypothetical protein		Accessory
N17			group_11976	hypothetical protein		Accessory
N17			group_128	SpoU rRNA Methylase family protein		Accessory
N17			group_7557	hypothetical protein		Accessory
N17			recD	RecBCD enzyme subunit RecD		Accessory
N18			group_379	ATP-binding region		Accessory
N18			group_4620	Flp/Fap pilin component		Accessory
N18			group_4794	hypothetical protein		Accessory
N18			group_630	hypothetical protein		Accessory
N18			group_637	hypothetical protein		Accessory
N18			phoQ	Virulence sensor histidine kinase PhoQ		Accessory
N18			queE	7-carboxy-7-deazaguanine synthase		Accessory
N18			slmA_2	Nucleoid occlusion factor SlmA		Accessory
N19			agaS	Putative tagatose-6-phosphate ketose/aldose isomerase		Accessory
N19			glgC_1	Glucose-1-phosphate adenylyltransferase		Accessory
N19			group_1740	Tryptophan operon leader peptide		Accessory
N19			group_206	Methyl-accepting chemotaxis protein PctC		Accessory
N19			group_3207	hypothetical protein		Accessory
N19			group_807	maltose regulon periplasmic protein		Accessory
N19			hcpC	Putative beta-lactamase HcpC precursor		Accessory
N19			mrsA	Peptide methionine sulfoxide reductase MsrA		Accessory
N20			acyP	Acylphosphatase		Accessory
N20			alx	Inner membrane protein alx		Accessory
N20			group_1153	Integral membrane protein TerC family protein		Accessory
N20			malS	Alpha-amylase precursor		Accessory
N20			mrcB	Penicillin-binding protein 1B		Accessory
N20			pctC_8	Methyl-accepting chemotaxis protein PctC		Accessory
N20			rps1	30S ribosomal protein S1		Accessory
N21			group_3900	hypothetical protein		Accessory
N21			group_3901	hypothetical protein		Accessory
N21			group_3915	putative inner membrane protein		Accessory
N21			group_431	putative diguanylate cyclase YcdT		Accessory
N21			group_4502	Leucine carboxyl methyltransferase		Accessory
N21			ppiB	Peptidyl-prolyl cis-trans isomerase B		Accessory
N21			rny	hypothetical protein		Accessory
N22			ctpH_4	Methyl-accepting chemotaxis protein CtpH		Accessory
N22			group_430	Putative glycosyltransferase EpsE		Accessory
N22			group_4369	Oligopeptide transport ATP-binding protein OppD		Accessory
N22			group_4508	transport protein TonB		Accessory
N22			guaC	GMP reductase		Accessory
N22			mccF	Microcin C7 self-immunity protein MccF		Accessory
N22			nupX_2	Nucleoside permease NupX		Accessory
N23			csiR	HTH-type transcriptional repressor CsiR		Accessory
N23			dsbD	Thiol:disulfide interchange protein DsbD precursor		Accessory
N23			group_683	phosphate-starvation-inducible protein PsiE		Accessory
N23			group_710	hypothetical protein		Accessory
N23			group_735	Major Facilitator Superfamily protein		Accessory
N23			speG_2	ribosomal-protein-S5-alanine N-acetyltransferase		Accessory
N24			frdB	Fumarate reductase iron-sulfur subunit		Accessory
N24			glpR_2	Glycerol-3-phosphate regulon repressor		Accessory
N24			group_33783	HTH-type transcriptional regulator DmlR		Accessory
N24			group_5825	hypothetical protein		Accessory
N24			tsaE	tRNA threonylcarbamoyladenosine biosynthesis protein TsaE		Accessory
N24			yqgF	Putative Holliday junction resolvase		Accessory
N25			btuR	Cob(I)yrinic acid a,c-diamide adenosyltransferase		Accessory
N25			focA_3	putative formate transporter 1		Accessory
N25			group_5695	hypothetical protein		Accessory
N25			mnmA	tRNA-specific 2-thiouridylase MnmA		Accessory
N25			rsuA	Ribosomal small subunit pseudouridine synthase A		Accessory
N25			udk	Uridine kinase		Accessory
N26			gatY	D-tagatose-1,6-bisphosphate aldolase subunit GatY		Accessory
N26			group_1050	Bacterial type II secretion system protein F domain protein		Accessory
N26			group_558	Phosphorylated carbohydrates phosphatase		Accessory
N26			nagA_2	N-acetylglucosamine-6-phosphate deacetylase		Accessory
N26			srlR_2	Glucitol operon repressor		Accessory
N26			ynaI_2	Low conductance mechanosensitive channel YnaI		Accessory
N27			group_1842	hypothetical protein		Accessory
N27			group_1844	Cyclic di-GMP phosphodiesterase Gmr		Accessory
N27			group_1871	hypothetical protein		Accessory
N27			recF_1	DNA replication and repair protein RecF		Accessory
N27			yieH	6-phosphogluconate phosphatase		Accessory
N28			group_2207	dephospho-CoA kinase/protein folding accessory domain-containing protein		Accessory
N28			group_337	hypothetical protein		Accessory
N28			group_3464	hypothetical protein		Accessory
N28			group_6020	Bacterial extracellular solute-binding proteins, family 3		Accessory
N28			wbpA	UDP-N-acetyl-D-glucosamine 6-dehydrogenase		Accessory
N29			group_321	hypothetical protein		Accessory
N29			group_3288	Polysaccharide biosynthesis/export protein		Accessory
N29			metA	Homoserine O-succinyltransferase		Accessory
N29			pyrP	Uracil permease		Accessory
N29			rssA	NTE family protein RssA		Accessory
N30			ecfT	Energy-coupling factor transporter transmembrane protein EcfT		Accessory
N30			group_1416	Trifunctional nucleotide phosphoesterase protein YfkN precursor		Accessory
N30			group_598	Bacterial OB fold (BOF) protein		Accessory
N30			group_620	hypothetical protein		Accessory
N30			qseB	Transcriptional regulatory protein QseB		Accessory
N31			group_1025	hypothetical protein		Accessory
N31			group_17116	hypothetical protein		Accessory
N31			group_290	hypothetical protein		Accessory
N31			group_4865	hypothetical protein		Accessory
N31			group_6293	hypothetical protein		Accessory
N32			erpA	Iron-sulfur cluster insertion protein ErpA		Accessory
N32			group_7598	hypothetical protein		Accessory
N32			group_7720	YheO-like PAS domain protein		Accessory
N32			plsB	Glycerol-3-phosphate acyltransferase		Accessory
N32			yjcC_2	putative membrane protein YjcC		Accessory
N33			fosB	Glyoxalase-like domain protein		Accessory
N33			mdh	Malate dehydrogenase		Accessory
N33			mlaE	putative phospholipid ABC transporter permease protein MlaE		Accessory
N33			tamA	Translocation and assembly module TamA precursor		Accessory
N33			yhhQ	Inner membrane protein YhhQ		Accessory
N34			group_1634	hypothetical protein		Accessory
N34			kefC_1	Glutathione-regulated potassium-efflux system protein KefC		Accessory
N34			nqrA	Na(+)-translocating NADH-quinone reductase subunit A		Accessory
N34			nspC	Carboxynorspermidine/carboxyspermidine decarboxylase		Accessory
N34			yohD	Inner membrane protein YohD		Accessory
N35			cobT	Nicotinate-nucleotide--dimethylbenzimidazole phosphoribosyltransferase		Accessory
N35			group_5626	putative aromatic acid decarboxylase		Accessory
N35			lptA	Lipopolysaccharide export system protein LptA precursor		Accessory
N35			torC	Cytochrome c-type protein TorC		Accessory
N35			zapC	Cell division protein ZapC		Accessory
N36			group_1117	hypothetical protein		Accessory
N36			group_13187	Porin-like protein H precursor		Accessory
N36			group_2586	Acetyltransferase (GNAT) family protein		Accessory
N36			group_8005	hypothetical protein		Accessory
N36			pnbA	Para-nitrobenzyl esterase		Accessory
N37			amiB	N-acetylmuramoyl-L-alanine amidase AmiB precursor		Accessory
N37			ascD_1	CDP-6-deoxy-L-threo-D-glycero-4-hexulose-3-dehydrase reductase		Accessory
N37			folA	Dihydrofolate reductase		Accessory
N37			msrA	Peptide methionine sulfoxide reductase MsrA		Accessory
N37			pulD_2	Type II secretion system protein D precursor		Accessory
N38			acpP_2	Acyl carrier protein		Accessory
N38			group_33743	Putative regulator of ribonuclease activity		Accessory
N38			leuC	3-isopropylmalate dehydratase large subunit		Accessory
N38			sdhB	Succinate dehydrogenase iron-sulfur subunit		Accessory
N38			yggX	putative Fe(2+)-trafficking protein		Accessory
N39			cobB	NAD-dependent protein deacylase		Accessory
N39			emrK	putative multidrug resistance protein EmrK		Accessory
N39			hlyB_1	Alpha-hemolysin translocation ATP-binding protein HlyB		Accessory
N39			yeiG	S-formylglutathione hydrolase YeiG		Accessory
N40			group_5989	FHA domain protein		Accessory
N40			group_6088	hypothetical protein		Accessory
N40			group_681	hypothetical protein		Accessory
N40			lrp_7	Leucine-responsive regulatory protein		Accessory
N41			cspD	Cold shock-like protein CspD		Accessory
N41			group_7792	hypothetical protein		Accessory
N41			rlmA	23S rRNA (guanine(745)-N(1))-methyltransferase		Accessory
N41			skp	Chaperone protein Skp precursor		Accessory
N42			uhpC_2	Regulatory protein UhpC		Accessory
N42			uhpA	Transcriptional regulatory protein UhpA		Accessory
N42			group_5937	hypothetical protein		Accessory
N42			group_2907	hypothetical protein		Accessory
N43			fruB	Multiphosphoryl transfer protein		Accessory
N43			group_3274	FixH		Accessory
N43			ilvG	Acetolactate synthase isozyme 2 large subunit		Accessory
N43			sbcC	Nuclease SbcCD subunit C		Accessory
N44			aruC	Succinylornithine transaminase/acetylornithine aminotransferase		Accessory
N44			group_723	hypothetical protein		Accessory
N44			group_7589	hypothetical protein		Accessory
N44			mgsR	Regulatory protein MgsR		Accessory
N45			group_1744	Oligopeptide transport ATP-binding protein OppF		Accessory
N45			group_7721	hypothetical protein		Accessory
N45			group_947	hypothetical protein		Accessory
N45			manZ	Mannose permease IID component		Accessory
N46			group_33714	hypothetical protein		Accessory
N46			hcaR_1	Hca operon transcriptional activator		Accessory
N46			pctC_3	Methyl-accepting chemotaxis protein PctC		Accessory
N46			sucC	Succinyl-CoA ligase [ADP-forming] subunit beta		Accessory
N47			cysL_4	HTH-type transcriptional regulator CysL		Accessory
N47			group_3343	hypothetical protein		Accessory
N47			group_3911	TadE-like protein		Accessory
N47			moaB	Molybdenum cofactor biosynthesis protein B		Accessory
N48			cpxP	Periplasmic protein CpxP precursor		Accessory
N48			group_4688	hypothetical protein		Accessory
N48			group_470	hypothetical protein		Accessory
N48			group_4701	putative Mg(2+) transport ATPase		Accessory
N49			artI	Putative ABC transporter arginine-binding protein 2 precursor		Accessory
N49			group_483	Anaphase-promoting complex, cyclosome, subunit 3		Accessory
N49			mfd	Transcription-repair-coupling factor		Accessory
N49			murR	HTH-type transcriptional regulator MurR		Accessory
N50			group_40	hypothetical protein		Accessory
N50			group_4018	Phospho-2-dehydro-3-deoxyheptonate aldolase, Phe-sensitive		Accessory
N50			group_4022	hypothetical protein		Accessory
N50			group_404	47 kDa outer membrane protein precursor		Accessory
N51			dxr	1-deoxy-D-xylulose 5-phosphate reductoisomerase		Accessory
N51			fusA_2	Elongation factor G 1		Accessory
N51			group_4669	hypothetical protein		Accessory
N51			pctB_1	Methyl-accepting chemotaxis protein PctB		Accessory
N52			group_4773	hypothetical protein		Accessory
N52			group_4774	PAS fold protein		Accessory
N52			napA	Periplasmic nitrate reductase precursor		Accessory
N52			narX	Nitrate/nitrite sensor protein NarX		Accessory
N53			glgX	Glycogen debranching enzyme		Accessory
N53			nudF_1	ADP-ribose pyrophosphatase		Accessory
N53			rpmC	50S ribosomal protein L29		Accessory
N53			uspA_2	Universal stress protein A		Accessory
N54	chr1_1674485		luxQ_2	Autoinducer 2 sensor kinase/phosphatase LuxQ	nonsyn	Core
N54	chr1_1675818		phnD	Phosphate-import protein PhnD precursor	syn	Core
N54	chr1_1680829		ligA	DNA ligase	syn	Core
N55			group_12657	hypothetical protein		Accessory
N55			group_5337	hypothetical protein		Accessory
N55			group_9730	hypothetical protein		Accessory
N56			group_5951	hypothetical protein		Accessory
N56			hipA	Serine/threonine-protein kinase HipA		Accessory
N56			intS	Prophage CP4-57 integrase		Accessory
N57			birA	Bifunctional ligase/repressor BirA		Accessory
N57			purH	Bifunctional purine biosynthesis protein PurH		Accessory
N57			recQ_2	ATP-dependent DNA helicase RecQ		Accessory
N58			group_7766	hypothetical protein		Accessory
N58			luxR	HTH-type transcriptional regulator LuxR		Accessory
N58			nqrE	Na(+)-translocating NADH-quinone reductase subunit E		Accessory
N59			group_4752	hypothetical protein		Accessory
N59			group_479	hypothetical protein		Accessory
N59			group_482	SnoaL-like domain protein		Accessory
N60			btuB_2	Vitamin B12 transporter BtuB precursor		Accessory
N60			group_160	hypothetical protein		Accessory
N60			opuAB	Glycine betaine transport system permease protein OpuAB		Accessory
N61			group_2920	hypothetical protein		Accessory
N61			malQ	4-alpha-glucanotransferase		Accessory
N61			udp_1	Uridine phosphorylase		Accessory
N62			cdsA	Phosphatidate cytidylyltransferase		Accessory
N62			pyrH	Uridylate kinase		Accessory
N62			tsf	Elongation factor Ts		Accessory
N63			dusC_2	tRNA-dihydrouridine synthase C		Accessory
N63			group_335	hypothetical protein		Accessory
N63			gshA	Glutamate--cysteine ligase		Accessory
N64			group_2246	putative sulfate transporter/MT1781		Accessory
N64			nqrB	Na(+)-translocating NADH-quinone reductase subunit B		Accessory
N64			rbsC	Ribose transport system permease protein RbsC		Accessory
N65			group_4574	hypothetical protein		Accessory
N65			leuD1	3-isopropylmalate dehydratase small subunit 1		Accessory
N65			pyrI	Aspartate carbamoyltransferase regulatory chain		Accessory
N66			group_3070	hypothetical protein		Accessory
N66			group_3530	hypothetical protein		Accessory
N66			nfdA_2	N-substituted formamide deformylase precursor		Accessory
N67			cfaD	CFA/I fimbrial subunit D		Accessory
N67			group_150	haloacid dehalogenase-like hydrolase		Accessory
N67			rpsL	30S ribosomal protein S12		Accessory
N68			chuR_2	Anaerobic sulfatase-maturating enzyme		Accessory
N68			cobS_1	Aerobic cobaltochelatase subunit CobS		Accessory
N68			ykgB_2	Inner membrane protein YkgB		Accessory
N69			group_384	hypothetical protein		Accessory
N69			group_5680	hypothetical protein		Accessory
N69			siaT_3	Sialic acid TRAP transporter permease protein SiaT		Accessory
N70			dmlR_4	HTH-type transcriptional regulator DmlR		Accessory
N70			dsrF	Intracellular sulfur oxidation protein DsrF		Accessory
N70			group_2869	Peptidase family M23		Accessory
N71			group_4081	Anaerobic sulfatase-maturating enzyme		Accessory
N71			murQ	N-acetylmuramic acid 6-phosphate etherase		Accessory
N71			yfkN_1	NAD 5'-nucleotidase precursor		Accessory
N72			fdoI	Formate dehydrogenase, cytochrome b556(fdo) subunit		Accessory
N72			group_2767	hypothetical protein		Accessory
N72			mepS	Murein DD-endopeptidase MepS/Murein LD-carboxypeptidase precursor		Accessory
N73			group_3232	hypothetical protein		Accessory
N73			gsk_2	Inosine-guanosine kinase		Accessory
N73			petB	Cytochrome b		Accessory
N74			leuO_3	HTH-type transcriptional regulator LeuO		Accessory
N74			macB_3	Macrolide export ATP-binding/permease protein MacB		Accessory
N74			surE	5'/3'-nucleotidase SurE		Accessory
N75			comP	Sensor histidine kinase ComP		Accessory
N75			dmlR_2	HTH-type transcriptional regulator DmlR		Accessory
N75			gsk_1	Inosine-guanosine kinase		Accessory
N76			group_5441	hypothetical protein		Accessory
N76			group_5504	Peptidase family U32		Accessory
N76			sodA	Superoxide dismutase [Mn]		Accessory
N77			fumA	Fumarate hydratase class I, aerobic		Accessory
N77			group_3860	hypothetical protein		Accessory
N77			group_3861	hypothetical protein		Accessory
N78	chr2_1508723		eptA_2	Phosphoethanolamine transferase EptA	syn	Core
N78	chr2_1517218		YJ016_04422	hypothetical protein	syn	Core
N79	chr1_218503		yjcF_1	putative N-acetyltransferase YjcF	syn	Core
N79	chr1_221810		pckA	Phosphoenolpyruvate carboxykinase [ATP]	syn	Core
N80	chr1_1675529		phnD	Phosphate-import protein PhnD precursor	nonsyn	Core
N80	chr1_1678651		kpsD	Polysialic acid transport protein KpsD precursor	syn	Core
N81			group_4918	hypothetical protein		Accessory
N81			group_7081	hypothetical protein		Accessory
N82			ptsO	Phosphocarrier protein NPr		Accessory
N82			purA_2	Adenylosuccinate synthetase		Accessory
N83			group_12561	HTH-type transcriptional activator AllS		Accessory
N83			group_9729	hypothetical protein		Accessory
N84			dsbB	Disulfide bond formation protein B		Accessory
N84			group_5686	Carboxynorspermidine synthase		Accessory
N85			btr_5	HTH-type transcriptional activator Btr		Accessory
N85			emrB	Multidrug export protein EmrB		Accessory
N86			group_383	hypothetical protein		Accessory
N86			group_5822	hypothetical protein		Accessory
N87			group_2168	hypothetical protein		Accessory
N87			mtlD	Mannitol-1-phosphate 5-dehydrogenase		Accessory
N88			group_95	Acetyltransferase (GNAT		Accessory
N88			group_959	hypothetical protein		Accessory
N89			group_3509	hypothetical protein		Accessory
N89			group_8198	hypothetical protein		Accessory
N90			group_4753	hypothetical protein		Accessory
N90			pdhR	Pyruvate dehydrogenase complex repressor		Accessory
N91			group_7582	dsDNA-mimic protein		Accessory
N91			hns	DNA-binding protein H-NS		Accessory
N92			group_11835	hypothetical protein		Accessory
N92			rsgA_1	Putative ribosome biogenesis GTPase RsgA		Accessory
N93			capD	UDP-glucose 4-epimerase		Accessory
N93			group_8177	Tyrosine recombinase XerD		Accessory
N94			aer_4	Aerotaxis receptor		Accessory
N94			group_3479	hypothetical protein		Accessory
N95			etk	Tyrosine-protein kinase etk		Accessory
N95			sdh	Serine 3-dehydrogenase		Accessory
N96			oppF_3	Oligopeptide transport ATP-binding protein OppF		Accessory
N96			tcpN	TCP pilus virulence regulatory protein		Accessory
N97			group_447	catecholate siderophore receptor Fiu		Accessory
N97			yiaV_3	Inner membrane protein YiaV precursor		Accessory
N98			acpP_3	Acyl carrier protein		Accessory
N98			group_1258	GAD-like domain protein		Accessory
N99			bioD1	ATP-dependent dethiobiotin synthetase BioD 1		Accessory
N99			group_3817	hypothetical protein		Accessory
N100			group_2191	hypothetical protein		Accessory
N100			group_2407	Methyl-accepting chemotaxis protein 4		Accessory
N101			ubiI	2-octaprenylphenol hydroxylase		Accessory
N101			yhaI	hypothetical protein		Accessory
N102			argR	Arginine repressor		Accessory
N102			ygjI_2	Inner membrane transporter YgjI		Accessory
N103			adaA	Bifunctional transcriptional activator/DNA repair enzyme AdaA		Accessory
N103			yidZ_4	HTH-type transcriptional regulator YidZ		Accessory
N104			barA_3	Signal transduction histidine-protein kinase BarA		Accessory
N104			dinB	DNA polymerase IV		Accessory
N105			ppiA	Peptidyl-prolyl cis-trans isomerase A precursor		Accessory
N105			yfeX	putative deferrochelatase/peroxidase YfeX		Accessory
N106			group_6392	PBS lyase HEAT-like repeat protein		Accessory
N106			group_7777	Peptidase S24-like protein		Accessory
N107			group_2724	short chain dehydrogenase		Accessory
N107			rluE	Ribosomal large subunit pseudouridine synthase E		Accessory
N108			malF	Maltose transport system permease protein MalF		Accessory
N108			znuC	Zinc import ATP-binding protein ZnuC		Accessory
N109			gtaB	UTP--glucose-1-phosphate uridylyltransferase		Accessory
N109			phoU	Phosphate-specific transport system accessory protein PhoU		Accessory
N110			aspT_2	Aspartate/alanine antiporter		Accessory
N110			group_960	topology modulation protein		Accessory
N111			fhaB	Filamentous hemagglutinin		Accessory
N111			malK_1	Maltose/maltodextrin import ATP-binding protein MalK		Accessory
N112			ydaM_3	putative diguanylate cyclase YdaM		Accessory
N112			yxaF	putative HTH-type transcriptional regulator YxaF		Accessory
N113			group_1538	hypothetical protein		Accessory
N113			group_6138	Malate-2H(+)/Na(+)-lactate antiporter		Accessory
N114			glsA2	Glutaminase 2		Accessory
N114			gpgP	Glucosyl-3-phosphoglycerate phosphatase		Accessory
N115			group_11958	hypothetical protein		Accessory
N115			rmlC	dTDP-4-dehydrorhamnose 3,5-epimerase		Accessory
N116			fadR	Fatty acid metabolism regulator protein		Accessory
N116			pctB_8	Methyl-accepting chemotaxis protein PctB		Accessory
N117			acuC	Acetoin utilization protein AcuC		Accessory
N117			group_7796	hypothetical protein		Accessory
N118			aroQ	3-dehydroquinate dehydratase		Accessory
N118			malE_2	Maltose-binding periplasmic protein precursor		Accessory
N119			celE	Endoglucanase E precursor		Accessory
N119			group_624	hypothetical protein		Accessory
N120			bicA_2	Bicarbonate transporter BicA		Accessory
N120			group_749	DNA utilization protein GntX		Accessory
N121			group_33805	hypothetical protein		Accessory
N121			group_33775	hypothetical protein		Accessory
N122			group_1546	hypothetical protein		Accessory
N122			nagC_1	N-acetylglucosamine repressor		Accessory
N123			lacC	Tagatose-6-phosphate kinase		Accessory
N123			ygjI_1	Inner membrane transporter YgjI		Accessory
N124			group_4741	START domain protein		Accessory
N124			sdhC	Succinate dehydrogenase cytochrome b556 subunit		Accessory
N125			group_3504	hypothetical protein		Accessory
N125			outN	Type II secretion system protein N		Accessory
N126			group_3767	hypothetical protein		Accessory
N126			mpl	UDP-N-acetylmuramate:L-alanyl-gamma-D-glutamyl-meso-diaminopimelate ligase		Accessory
N127			group_3771	esterase YqiA		Accessory
N127			metC	Cystathionine beta-lyase MetC		Accessory
N128			group_7594	hypothetical protein		Accessory
N128			polC_4	DNA polymerase III PolC-type		Accessory
N129			group_5709	hypothetical protein		Accessory
N129			ydfH	putative HTH-type transcriptional regulator YdfH		Accessory
N130			group_3412	hypothetical protein		Accessory
N130			lutA	Lactate utilization protein A		Accessory
N131			fabD	Malonyl CoA-acyl carrier protein transacylase		Accessory
N131			nrfA	Cytochrome c-552 precursor		Accessory
N132			group_367	hypothetical protein		Accessory
N132			nodD2_4	Nodulation protein D 2		Accessory
N133			podJ_2	Localization factor PodJL		Accessory
N133			ridA	Enamine/imine deaminase		Accessory
N134			group_3897	hypothetical protein		Accessory
N134			group_3899	hypothetical protein		Accessory
N135			group_2866	hypothetical protein		Accessory
N135			group_2891	Gene 25-like lysozyme		Accessory
N136			group_2710	Epimerase family protein		Accessory
N136			msrB_2	Peptide methionine sulfoxide reductase MsrB		Accessory
N137			appA_2	Oligopeptide-binding protein AppA precursor		Accessory
N137			group_3913	hypothetical protein		Accessory
N138			group_409	lipoprotein		Accessory
N138			slyA	Transcriptional regulator SlyA		Accessory
N139			ackA_1	Acetate kinase		Accessory
N139			rnfA	Electron transport complex protein RnfA		Accessory
N140			frr	Ribosome-recycling factor		Accessory
N140			gcdB	Glutaconyl-CoA decarboxylase subunit beta		Accessory
N141			pucG	Purine catabolism protein PucG		Accessory
N141			rplC	50S ribosomal protein L3		Accessory
N142			hisG	ATP phosphoribosyltransferase		Accessory
N142			srlR_3	Glucitol operon repressor		Accessory
N143			pssA	CDP-diacylglycerol--serine O-phosphatidyltransferase		Accessory
N143			tilS	tRNA(Ile)-lysidine synthase		Accessory
N144			narL_2	putative transcriptional regulatory protein NarL		Accessory
N144			pfkA	6-phosphofructokinase isozyme 1		Accessory
N145			group_3948	VanZ like family protein		Accessory
N145			group_968	hypothetical protein		Accessory
N146			group_690	26S proteasome subunit RPN7		Accessory
N146			ydaF_2	Putative ribosomal N-acetyltransferase YdaF		Accessory
N147			rpmG	50S ribosomal protein L33		Accessory
N147			ybbJ	Inner membrane protein YbbJ		Accessory
N148			ftsL	Cell division protein FtsL		Accessory
N148			pgsA	CDP-diacylglycerol--glycerol-3-phosphate 3-phosphatidyltransferase		Accessory
N149			nagC_2	N-acetylglucosamine repressor		Accessory
N149			rplQ	50S ribosomal protein L17		Accessory
N150			group_116	Trypsin		Accessory
N150			surA	Chaperone SurA precursor		Accessory
N151			araQ_2	L-arabinose transport system permease protein AraQ		Accessory
N151			ubiG_1	Ubiquinone biosynthesis O-methyltransferase		Accessory
N152			rsmA	Ribosomal RNA small subunit methyltransferase A		Accessory
N152			trpA	Tryptophan synthase alpha chain		Accessory
N153			group_33792	hypothetical protein		Accessory
N153			ilvC	Ketol-acid reductoisomerase		Accessory
N154			dan	D-aminoacylase		Accessory
N154			group_501	AsmA family protein		Accessory
N155			group_5289	hypothetical protein		Accessory
N155			pasT	Persistence and stress-resistance toxin PasT		Accessory
N156			group_354	hypothetical protein		Accessory
N156			ttgG	Toluene efflux pump periplasmic linker protein TtgG precursor		Accessory
N157			futA1	Iron uptake protein A1 precursor		Accessory
N157			licC_2	Lichenan permease IIC component		Accessory
N158			argC	N-acetyl-gamma-glutamyl-phosphate reductase		Accessory
N158			vanT	Serine/alanine racemase		Accessory
N159			bamA	Outer membrane protein assembly factor BamA precursor		Accessory
N159			yehT_1	Transcriptional regulatory protein YehT		Accessory
N160			flaD_2	Flagellin D		Accessory
N160			group_3869	hypothetical protein		Accessory
N161			rplU	50S ribosomal protein L21		Accessory
N161			rstB_2	Sensor protein RstB		Accessory
N162			group_5719	hypothetical protein		Accessory
N162			thrS	Threonine--tRNA ligase		Accessory
N163			cysS	Cysteine--tRNA ligase		Accessory
N163			dppA_1	Periplasmic dipeptide transport protein precursor		Accessory
N164			group_2728	tetratricopeptide repeat protein		Accessory
N164			group_2730	hypothetical protein		Accessory
N165			group_5756	inosine 5'-monophosphate dehydrogenase		Accessory
N165			group_5842	hypothetical protein		Accessory
N166			qorA	Quinone oxidoreductase 1		Accessory
N166			rsmE	Ribosomal RNA small subunit methyltransferase E		Accessory

## Sheet: Supplementary Table S5
Supplementary Table S5. Biochemical parameters of four isolates from two EGs.
Parameter	EG1-H1	EG1-S1	EG2-S8	EG2-S9	EG2-S13
5KG	-	-	-	-	-
ADO	+	-	-	-	-
AGAL	-	-	-	-	-
AGLTp	-	-	-	-	-
AGLU	-	-	+	-	-
APPA	+	+	+	+	+
BAlap	-	-	-	-	-
BGAL	+	+	+	+	+
BGLU	+	+	+	+	+
BGUR	-	-	-	-	-
BNAG	+	+	+	+	+
BXYL	-	-	-	-	-
CIT	-	-	-	-	-
CMT	+	+	-	+	+
dCEL	+	+	+	+	+
dGLU	+	+	+	+	+
dMAL	+	+	+	+	+
dMAN	+	+	+	+	+
dMNE	+	+	+	+	+
dsOR	-	-	-	-	-
dTAG	-	-	-	-	-
dTRE	+	+	+	+	+
ELLM	+	+	+	+	+
GGAA	+	+	+	+	+
GGT	-	-	-	-	-
GIyA	+	+	+	+	+
H2S	-	-	-	-	-
lARL	-	-	-	-	-
LDC	-	-	-	+	-
lHISa	-	-	-	-	-
LIP	-	-	-	-	-
lLATa	+	-	-	+	-
lLATk	+	+	+	+	+
lMLTa	+	-	-	+	-
MNT	-	-	-	-	-
NAGA	-	-	-	-	-
O129R	-	-	-	-	-
ODC	-	-	-	-	-
OFF	+	+	+	+	+
PHOS	-	-	-	-	-
PLE	-	-	-	-	-
ProA	+	+	+	+	+
PyrA	+	+	+	+	+
SAC	-	-	-	-	-
SUCT	+	+	+	+	+
TyrA	+	+	+	+	+
URE	-	-	-	-	-

## Sheet: Supplementary Table S6
Supplementary Table S6. Antibiotic sensitivity of four isolates from two EGs.
Antibiotic	EG1-S1		EG1-S1		EG2-S8		EG2-S9		EG2-S13
	MIC	susceptibility	MIC	susceptibility	MIC	susceptibility	MIC	susceptibility	MIC	susceptibility
Amikacin	4	S	≤2	S	≤2	S	8	S	4	S
Ampicillin	≤2	S	≤2	S	≤2	S	≤2	S	≤2	S
Cefazolin	8	R	8	R	16	R	16	R	16	R
Cefepime	≤1	S	≤1	S	≤1	S	≤1	S	≤1	S
Ceftazidime	≤1	S	≤1	S	≤1	S	≤1	S	≤1	S
Cefuroxime	4	S	4	S	4	S	4	S	4	S
Ciprofloxacin	≤0.25	S	≤0.25	S	≤0.25	S	≤0.25	S	≤0.25	S
Gentanmicin	≤1	S	≤1	S	≤1	S	≤1	S	≤1	S
Imipenem	≤1	S	≤1	S	≤1	S	≤1	S	≤1	S
Levofloxacin	≤0.25	S	≤0.25	S	≤0.25	S	≤0.25	S	≤0.25	S
Meropenem	≤0.25	S	≤0.25	S	≤0.25	S	≤0.25	S	≤0.25	S
Piperacillin	≤4	S	≤4	S	≤4	S	≤4	S	≤4	S

## Sheet: Key resources table
Software, algorithm	Source or reference
FASTX-Toolkit	http://hannonlab.cshl.edu/fastx_toolkit
	https://doi.org/10.1006/geno.1997.4995
Shovill	https://github.com/tseemann/shovill
	https://doi.org/10.1089/cmb.2012.0021
MUMmer	http://mummer.sourceforge.net
	https://doi.org/10.1186/gb-2004-5-2-r12
Prokka	https://github.com/tseemann/prokka
	https://doi.org/10.1093/bioinformatics/btu153
Roary	https://sanger-pathogens.github.io/Roary
	https://doi.org/10.1093/bioinformatics/btv421
RaxML	https://cme.h-its.org/exelixis//web/software/raxml
	https://doi.org/10.1093/bioinformatics/btl446
iTOL	https://itol.embl.de
	https://doi.org/10.1093/nar/gkw290
Pyseer	https://github.com/mgalardini/pyseer
	https://doi.org/10.1093/bioinformatics/bty539
DBGWAS	https://gitlab.com/leoisl/dbgwas
	https://doi.org/10.1371/journal.pgen.1007758
SpydrPick	https://github.com/santeripuranen/SpydrPick
	https://doi.org/10.1093/nar/gkz656
